# Supplementary material for: JAZ7 negatively regulates dark-induced leaf senescence in Arabidopsis
Source: J Exp Bot. 2015 Nov 7;67(3):751–62. doi: 10.1093/jxb/erv487 (PMC4737072; doi:10.1093/jxb/erv487)
Supplement: Supplementary Data [file supp_erv487_supplementary_table_S3.xls]

## Sheet: Output table
Supplemental Table 3. GeneChip raw data for WT and jaz7 samples under normal and dark treatments											WT dark /jaz7 dark		WT light /jaz7 light
Probe Set ID	Locus ID	jaz7 dark1	jaz7 dark2	jaz7 light1	jaz7 light2	WT dark1	WT dark2	WT light1	WT light2		p-value	FoldChange	p-value	FoldChange		Group	Description
261021_at	AT1G26380	14624.3	14876.8	123	50.4	2096.5	2164.2	115.5	33.4		2.38508e-08	-6.924	0.90861	-1.16454		II	FAD-binding domain-containing protein
256321_at	AT1G55020	9537.6	9696.2	100.4	82.3	820.1	1133.4	102.2	84.5		2.58103e-07	-9.84581	0.98795	1.02189		II	LOX1 (Lipoxygenase 1); lipoxygenase
262360_at	AT1G73080	2513.1	2444.8	148.7	65.6	176.9	217.7	139.5	65.3		1.21129e-06	-12.5644	0.926543	-1.04639		II	PEPR1 (PEP1 RECEPTOR 1); ATP binding / kinase/ protein binding / protein serine/threonine kinase
262099_s_at	AT4G37390;AT1G59500	3353.6	3534.9	6.5	4.7	296.3	247.3	40.4	7.8		1.21836e-06	-12.672	0.797293	4.30357		II	[AT4G37390, YDK1 (YADOKARI 1); indole-3-acetic acid amido synthetase];[AT1G59500, GH3.4; indole-3-acetic acid amido synthetase]
251427_at	AT3G60130	5295.7	5232.3	537.1	650	2379.9	2459.5	696.5	613.4		1.28587e-06	-2.17548	0.372817	1.10345		II	glycosyl hydrolase family 1 protein / beta-glucosidase, putative (YLS1)
254334_at	AT4G22760	6.9	7.8	3.6	3.2	3.1	4.3	35.1	36.1		0.00502251	-1.98649	1.01127e-06	10.4706			pentatricopeptide (PPR) repeat-containing protein
258064_at	AT3G14680	410.8	390.7	45.1	30	73.7	78.2	5.4	4.7		3.57089e-06	-5.2765	0.0228003	-7.43564		II	CYP72A14 (cytochrome P450, family 72, subfamily A, polypeptide 14); oxygen binding
260975_at	AT1G53430	2546.4	2476.4	161.4	106.3	326.7	428.5	174.6	97.1		2.65972e-06	-6.65095	0.972794	1.01494		II	leucine-rich repeat family protein / protein kinase family protein
245612_at	AT4G14440	119.7	23.6	1882.2	1900.1	174.5	174.5	3295.9	3243.4		0.058693	2.43545	3.91427e-06	1.72892		I	enoyl-CoA hydratase/isomerase family protein
261769_at	AT1G76100	530.8	493.1	5219.4	5333	878.2	812.1	8103.6	7914.3		0.015658	1.65084	4.96828e-06	1.51794		I	plastocyanin
260798_at	AT1G78280	1200.4	1200.6	127.6	134.2	291.3	313.8	103.8	171.4		3.7596e-06	-3.96794	0.804212	1.05118		II	transcription factor jumonji (jmjC) domain-containing protein
260162_at	AT1G79830	525.2	519.1	41.4	19.8	100	84.9	95.6	108.5		2.20947e-06	-5.64792	0.00252095	3.33497			GC5 (GOLGIN CANDIDATE 5)
264965_at	AT1G60560	84.9	87.3	64.1	59.3	46.6	43.1	27.8	28		5.35868e-05	-1.91973	0.000117726	-2.21147		II	SWIM zinc finger family protein
245702_at	AT5G04220	1016.5	997.3	196.9	146.2	406	413.2	117.1	96.9		8.4424e-06	-2.45825	0.0351313	-1.60327		II	ATSYTC/NTMC2T1.3/NTMC2TYPE1.3/SYTC
266536_at	AT2G16900	3419.8	3620	523	388.7	853.3	832.7	352.3	395.9		6.62325e-06	-4.17545	0.400206	-1.21852		II	similar to unknown protein [Arabidopsis thaliana] (TAIR:AT4G35110.2); similar to unknown protein [Arabidopsis thaliana] (TAIR:AT4G35110.3); similar to unknown protein [Arabidopsis thaliana] (TAIR:AT4G35110.4); similar to hypothetical protein [Vitis vinifera] (GB:CAN73143.1); contains InterPro domain Phospholipase-like, arabidopsis (InterPro:IPR007942)
259517_at	AT1G20630	4231.9	4216.4	359.7	197	784.7	739.9	572.7	333.5		4.79171e-06	-5.54132	0.16706	1.62781		II	CAT1 (CATALASE 1); catalase
265572_at	no_match	10951.5	11631.7	187.2	287	2693.1	3010.3	281.4	298.3		6.03715e-06	-3.9596	0.853425	1.22248		II	no_match
257007_at	AT3G14205	780.6	744.9	105.3	110.4	193.7	171.3	118.2	85.7		6.71e-06	-4.17945	0.770539	-1.05787		II	phosphoinositide phosphatase family protein
260318_at	AT1G63960	3.1	2.7	6	3.7	19.5	22.6	52	47.5		0.000987257	7.25862	2.83445e-05	10.2577		I	contains domain PTHR22814 (PTHR22814); contains domain PTHR22814:SF5 (PTHR22814:SF5)
252993_at	AT4G38540	6841.9	6986.4	191.9	61.8	2660	2298	178.8	110.1		7.24603e-06	-2.78909	0.91065	1.13875		II	monooxygenase, putative (MO2)
250738_at	AT5G05730	14433.7	14011.8	1090.1	454.3	3021.3	3620.3	923.2	544.5		7.74611e-06	-4.28293	0.922056	-1.05226		II	ASA1 (ANTHRANILATE SYNTHASE ALPHA SUBUNIT 1); anthranilate synthase
262093_at	AT1G56145	965.1	925.9	67.9	34.6	194.3	169.3	78.9	33.3		7.82811e-06	-5.20077	0.86036	1.09463		II	leucine-rich repeat family protein / protein kinase family protein
266995_at	AT2G34500	5819	5936.7	147.5	56.2	1749	2100.7	113.7	169.5		8.45605e-06	-3.05367	0.785325	1.39028		II	CYP710A1 (cytochrome P450, family 710, subfamily A, polypeptide 1); C-22 sterol desaturase/ oxygen binding
247707_at	AT5G59450	510.9	526	61.1	61.2	130.2	120.6	85.5	50.8		9.05194e-06	-4.13437	0.63875	1.11447		II	scarecrow-like transcription factor 11 (SCL11)
264645_at	AT1G08940	7480.2	7156.5	207.7	126.7	1450.4	1913.3	167.3	111.9		9.94871e-06	-4.35137	0.89827	-1.19771		II	phosphoglycerate/bisphosphoglycerate mutase family protein
263866_at	AT2G36950	7616.4	7876.2	443	553.1	4532.2	4561.7	709.9	808.7		7.23491e-06	-1.70363	0.0697157	1.52455		II	heavy-metal-associated domain-containing protein
262687_at	AT1G62670	3.9	3.2	26.5	29.1	2	2.2	3	3.2		0.20439	-1.69048	1.33985e-05	-8.96774			pentatricopeptide (PPR) repeat-containing protein
262026_at	AT1G35670	2094.3	2232.9	271.7	179.2	628	615.9	172.4	166.1		1.28416e-05	-3.47874	0.395563	-1.33205		II	ATCDPK2 (CALCIUM-DEPENDENT PROTEIN KINASE 2); calmodulin-dependent protein kinase/ kinase
262874_at	AT1G65020	237.8	241.6	285.6	286.5	234.7	225.8	181.5	188.2		0.0862744	-1.04104	1.71614e-05	-1.54747			similar to unnamed protein product [Vitis vinifera] (GB:CAO62149.1); contains InterPro domain NERD (InterPro:IPR011528)
258487_at	AT3G02550	1478.5	1499	193.4	256.8	2225.7	2170.5	291.3	290.6		2.0503e-05	1.47647	0.0977104	1.29254			LBD41 (LOB DOMAIN-CONTAINING PROTEIN 41)
256306_at	AT1G30370	1676.9	1534.2	4.8	15	227.4	275.1	15.7	27.2		1.44321e-05	-6.39025	0.839558	2.16667		II	lipase class 3 family protein
262989_at	AT1G23420	52.8	52.3	23.4	28.1	7.9	5.5	17.8	20.5		2.62004e-05	-7.84328	0.034916	-1.34465			INO (INNER NO OUTER); transcription factor
254163_s_at	AT4G24340;AT4G24350	577.2	441.8	1327.3	1335	103	170.3	355.8	375.6		0.00230504	-3.7285	5.74486e-05	-3.64001			[AT4G24340, phosphorylase family protein];[AT4G24350, phosphorylase family protein]
255306_at	AT4G04740	159.2	164.6	2.6	11.8	29.8	28	3.3	14.3		1.67884e-05	-5.60208	0.783867	1.22222		II	CPK23 (calcium-dependent protein kinase 23); calmodulin-dependent protein kinase/ kinase
258555_at	AT3G06860	4512.8	4680.6	524.5	360.2	1919.6	1714.2	522.6	441.6		1.67614e-05	-2.52997	0.744829	1.08986		II	MFP2 (MULTIFUNCTIONAL PROTEIN); enoyl-CoA hydratase
248927_at	AT5G45900	2347.5	2476.8	277.8	156.6	677.3	639	311.2	223.3		1.61499e-05	-3.66505	0.521067	1.23043		II	APG7 (AUTOPHAGY 7)
251334_at	AT3G61390	851.5	904.4	62.3	20.3	287.4	267.3	53.9	44.9		1.81435e-05	-3.16549	0.763245	1.19613		II	U-box domain-containing protein
254696_at	AT4G17930	33	35.8	1.1	1.6	1.7	1.5	4.4	2		1.54604e-05	-21.5	0.232997	2.37037		II	unknown protein
253743_at	AT4G28940	653.6	662.4	10.5	40.3	153.6	197.9	31.8	8		2.09031e-05	-3.74395	0.805426	-1.27638		II	catalytic
256016_at	AT1G19240	357.4	370.6	635	662.4	927	902	653.4	712.4		2.54839e-05	2.51236	0.244341	1.05272		I	similar to unnamed protein product [Vitis vinifera] (GB:CAO65194.1)
251670_at	AT3G57190	177.8	167.6	269.5	254	173.2	173	108.2	105		0.954972	1.00232	2.00935e-05	-2.45544		II	peptide chain release factor, putative
264800_at	AT1G08800	683.3	721.9	138.1	81.5	132.6	106.2	87.2	71.1		2.55131e-05	-5.88442	0.312992	-1.38724		II	similar to unknown protein [Arabidopsis thaliana] (TAIR:AT2G30690.1); similar to unnamed protein product [Vitis vinifera] (GB:CAO70635.1); contains InterPro domain Protein of unknown function DUF593 (InterPro:IPR007656)
266964_at	AT2G39480	771.8	792.2	148.6	122.2	234.9	172.1	121.3	100		2.50742e-05	-3.84275	0.399068	-1.22368		II	PGP6; ATPase, coupled to transmembrane movement of substances
255139_s_at	no_match	45.9	49	1	1.7	10.8	10.5	5.8	3		1.64349e-05	-4.4554	0.112003	3.25926		II	no_match
251274_at	AT3G61700	81	91	131.1	134.4	175.8	186.3	155.2	153.5		5.64746e-05	2.10523	0.0150768	1.16271			similar to unknown protein [Arabidopsis thaliana] (TAIR:AT2G46420.1); similar to unnamed protein product [Vitis vinifera] (GB:CAO39750.1); contains InterPro domain Conserved hypothetical protein CHP01589, plant (InterPro:IPR006476)
267042_at	AT2G34320	31.5	31.3	1.9	5	2	2.5	8.2	8.1		1.26286e-05	-13.9556	0.0134468	2.36232			nucleic acid binding
255881_at	AT1G67070	7110.5	6663.2	123.6	178.5	2618.1	2903.4	124.2	178.4		2.63497e-05	-2.49456	0.999011	1.00166		II	DIN9 (DARK INDUCIBLE 9); mannose-6-phosphate isomerase
258610_at	AT3G02875	1791.4	1925.7	155.2	140.2	794.1	769.1	157.5	170.5		2.49635e-05	-2.37788	0.755169	1.11036		II	ILR1 (IAA-LEUCINE RESISTANT 1); metallopeptidase
249235_at	AT5G42100	181.5	208.6	763.3	806.1	259.3	283.6	1165.1	1189.6		0.0243295	1.39169	5.45583e-05	1.50038			ATBG_PAP/ATBG_PPAP (A. THALIANA BETA-1,3-GLUCANASE_PUTATIVE); glucan endo-1,3-beta-D-glucosidase/ hydrolase, hydrolyzing O-glycosyl compounds
246312_at	AT1G31930	1605.4	1443.3	145.8	112.9	213.2	219.8	156.8	117.5		2.64754e-05	-7.04088	0.903087	1.0603		II	XLG3 (EXTRA-LARGE GTP-BINDING PROTEIN 3); signal transducer
259439_at	AT1G01480	4625.5	5007.8	150.4	65.5	1826.5	1871	90.3	92.2		2.87351e-05	-2.60536	0.910386	-1.18301		II	ACS2 (1-Amino-cyclopropane-1-carboxylate synthase 2)
248636_at	no_match	5.1	2.4	3.7	1.8	3.2	1.5	34.9	33.5		0.374857	-1.59574	2.3459e-05	12.4364		I	no_match
245789_at	AT1G32090	589	631.8	46.3	37.1	191.8	204.1	44	70.4		2.44305e-05	-3.08361	0.451301	1.3717		II	early-responsive to dehydration protein-related / ERD protein-related
261987_at	AT1G33710	7.8	6.9	5.9	6.4	1.9	2.2	1.9	2.5		0.000259187	-3.58537	0.000811519	-2.79545			similar to unknown protein [Arabidopsis thaliana] (TAIR:AT1G60720.1); similar to putative AP endonuclease/reverse transcriptase [Brassica napus] (GB:AAM82604.1); contains InterPro domain RNA-directed DNA polymerase (reverse transcriptase), related (InterPro:IPR015706)
255732_at	AT1G25450	69.1	33.8	622.3	626.9	121.7	56.8	1147.7	1142.2		0.223184	1.73469	3.81669e-05	1.83309		I	very-long-chain fatty acid condensing enzyme, putative
261354_at	AT1G79690	1465	1543.3	358.7	243.7	377.2	383.2	336.9	281.7		2.91465e-05	-3.95621	0.885849	1.02689		II	ATNUDT3 (Arabidopsis thaliana Nudix hydrolase homolog 3); hydrolase
261668_at	AT1G18500	1703.3	1590.4	228.5	239	707.4	652.8	233.3	188.4		3.36741e-05	-2.42148	0.653205	-1.10861		II	IPMS1/MAML-4 (METHYLTHIOALKYLMALATE SYNTHASE-LIKE 4); 2-isopropylmalate synthase
246529_at	AT5G15730	702.6	664.3	103.6	78.1	137	169.8	115	71		3.07743e-05	-4.45535	0.936412	1.02367		II	serine/threonine protein kinase, putative
261520_at	AT1G71820	1140.6	1098.2	206.3	115.1	325	257.7	106.5	103.9		4.20533e-05	-3.84211	0.264422	-1.52757		II	similar to hypothetical protein OsI_008770 [Oryza sativa (indica cultivar-group)] (GB:EAY87537.1); similar to exocyst complex subunit SEC6 [Carica papaya] (GB:ABS32232.1); similar to unnamed protein product [Vitis vinifera] (GB:CAO67837.1); contains InterPro domain Exocyst complex component Sec6 (InterPro:IPR010326)
245685_at	AT5G22220	256.3	262.3	81.1	79.5	82.1	92.2	91	70.7		3.21026e-05	-2.97533	0.950416	1.00685		II	E2F1; transcription factor
262461_at	AT1G50360	253	284.9	87.9	93.5	43.4	39.2	71	58.7		5.07769e-05	-6.51211	0.104231	-1.39861		II	VIIIA (Myosin-like protein VIIA); motor
251642_at	AT3G57520	27764.2	28915.2	1088.7	552.4	14929.5	13453.6	771.2	392.9		3.56222e-05	-1.99694	0.75088	-1.40976		II	ATSIP2 (ARABIDOPSIS THALIANA SEED IMBIBITION 2); hydrolase, hydrolyzing O-glycosyl compounds
256227_at	AT1G56290	214.4	207.3	44.3	32.9	74	77.2	55.8	45.9		2.30349e-05	-2.78902	0.11101	1.31736		II	CwfJ-like family protein
262901_at	AT1G59910	1873.3	1736.9	335.3	249.7	492.6	503.4	340.8	260.2		3.3485e-05	-3.6247	0.906237	1.02735		II	formin homology 2 domain-containing protein / FH2 domain-containing protein
259418_at	AT1G02390	648.3	685.3	155.9	100.6	140	168.5	113.2	94.7		4.15807e-05	-4.32285	0.409649	-1.23377		II	ATGPAT2/GPAT2 (GLYCEROL-3-PHOSPHATE ACYLTRANSFERASE 2); acyltransferase
247272_at	AT5G64300	2622.8	2480.2	380.9	298.4	628.8	726.7	430.1	252.1		3.50218e-05	-3.76466	0.98824	1.00427		II	ATGCH (ARABIDOPSIS THALIANA GTP CYCLOHYDROLASE II); 3,4-dihydroxy-2-butanone-4-phosphate synthase/ GTP cyclohydrolase II
251129_at	AT5G01150	7.8	5.8	22.3	20.1	26.9	32.9	46.3	47.8		0.000679359	4.39706	0.000439444	2.21934		I	similar to unknown protein [Arabidopsis thaliana] (TAIR:AT5G01130.1); similar to unnamed protein product [Vitis vinifera] (GB:CAO64803.1); contains InterPro domain Protein of unknown function DUF674 (InterPro:IPR007750)
267538_at	AT2G41870	397.3	428.3	1110.6	1098.2	1047.8	1122.8	1402.9	1303.2		0.000123696	2.62912	0.00552292	1.22514		I	remorin family protein
265178_at	AT1G23540	56.8	49.6	3.2	3	2.5	2.8	2.6	2.3		3.82611e-05	-20.0755	0.811439	-1.26531		II	protein kinase family protein
247204_at	AT5G64990	104.3	98.7	45.5	44.1	48	51.6	43	45.8		3.77949e-05	-2.03815	0.885223	-1.00901		II	AtRABH1a (Arabidopsis Rab GTPase homolog H1a); GTP binding
261676_at	AT1G18480	1091.9	1067.1	253.9	190	557.8	535.8	226.4	200.8		3.90034e-05	-1.97421	0.772669	-1.03909		II	calcineurin-like phosphoesterase family protein
255284_at	AT4G04610	2920.1	2689.8	514.1	283.1	257.7	417.3	300.8	279.4		4.34974e-05	-8.31096	0.446378	-1.37401		II	APR1 (PAPS REDUCTASE HOMOLOG 19)
251655_at	no_match	11.4	15.6	71.9	80.9	5.4	5.6	9.9	5.5		0.105703	-2.45455	5.74388e-05	-9.92208			no_match
258756_at	AT3G11960	325.1	322.9	67.8	72.7	104.4	126.5	77.2	92.9		2.84908e-05	-2.80641	0.204415	1.21068		II	cleavage and polyadenylation specificity factor (CPSF) A subunit C-terminal domain-containing protein
251358_at	AT3G61160	782	735.9	229.1	244.8	1179.7	1175.4	217.8	251.8		3.7758e-05	1.55155	0.923577	-1.00916			shaggy-related protein kinase beta / ASK-beta (ASK2)
255430_at	AT4G03320	3415.8	3441.1	268.5	93.6	1968.3	2046.3	206.7	136.1		4.04128e-05	-1.70799	0.90083	-1.0563		II	TIC20-IV (TRANSLOCON AT THE INNER ENVELOPE MEMBRANE OF CHLOROPLASTS 20-IV); P-P-bond-hydrolysis-driven protein transmembrane transporter
250105_at	AT5G16630	690.2	685.2	129	123.3	263.1	222.4	179.8	137		2.96282e-05	-2.83296	0.20032	1.25565		II	DNA repair protein Rad4 family
248293_at	AT5G53050	3863.8	3655.6	617.3	365.4	1162.2	1249.7	550.1	393.8		4.17745e-05	-3.11763	0.890068	-1.04111		II	hydrolase, alpha/beta fold family protein
256024_at	AT1G58340	7327.8	6929.4	131.3	116.2	3731.2	3962.3	67.7	188.1		4.087e-05	-1.85315	0.981519	1.03354		II	ZF14; transporter
263073_at	AT2G17500	10018.2	9300.7	226	133.3	4642.7	4640.2	136.8	264.1		4.22955e-05	-2.08113	0.940014	1.11578		II	auxin efflux carrier family protein
251279_at	AT3G61800	405	410.4	59.8	65.5	96.1	116.6	78	111.4		2.85895e-05	-3.83357	0.0859098	1.51157		II	similar to unnamed protein product [Vitis vinifera] (GB:CAO14384.1); contains InterPro domain ENTH/VHS (InterPro:IPR008942)
257146_at	AT3G27260	1619.6	1498	173.6	60	291.3	247.4	186.2	111.4		4.13192e-05	-5.78727	0.654782	1.27397		II	GTE8 (GLOBAL TRANSCRIPTION FACTOR GROUP E8); DNA binding
254001_at	AT4G26260	7175	7209.6	12.2	4.9	2142.1	2840.7	36.8	13.2		4.52264e-05	-2.88685	0.950187	2.92398		II	MIOX4 (MYO-INOSITOL OXYGENASE 4)
258904_at	AT3G06400	1938.8	1835.2	310.3	220.5	548.9	453.4	317.9	192.4		4.75597e-05	-3.76534	0.896363	-1.04017		II	CHR11 (CHROMATIN-REMODELING PROTEIN 11); DNA-dependent ATPase
247389_at	AT5G63490	1372.6	1389.1	281.2	148.6	475.6	415.6	150.2	105.9		6.57225e-05	-3.09886	0.183708	-1.67825		II	CBS domain-containing protein / octicosapeptide/Phox/Bemp1 (PB1) domain-containing protein
263904_at	AT2G36380	851.2	854.4	135	47.8	239.6	243.8	80	107.3		4.63047e-05	-3.52834	0.947904	1.02462		II	ATPDR6/PDR6 (PLEIOTROPIC DRUG RESISTANCE 6); ATPase, coupled to transmembrane movement of substances
265186_at	AT1G23560	566.2	524.2	16.1	27	59.7	107.8	43.9	24.7		4.23298e-05	-6.50985	0.621801	1.59165		II	similar to unknown protein [Arabidopsis thaliana] (TAIR:AT1G70480.2); similar to unknown protein [Arabidopsis thaliana] (TAIR:AT1G70480.1); similar to unnamed protein product [Vitis vinifera] (GB:CAO66084.1); contains InterPro domain Protein of unknown function DUF220 (InterPro:IPR003863)
252515_at	AT3G46230	5565.8	5408.7	150.6	68.6	2188.8	2623.8	86.4	88.6		4.96835e-05	-2.28037	0.900559	-1.25257		II	ATHSP17.4 (Arabidopsis thaliana heat shock protein 17.4)
245543_at	AT4G15260	1277.8	1215.3	507.5	536.1	1706	1722.3	518.7	522.9		4.82479e-05	1.37512	0.970033	-1.00192			UDP-glucoronosyl/UDP-glucosyl transferase family protein
262130_at	AT1G02890	850.2	831.2	135	64.3	249.8	210.9	151.4	125.4		3.78531e-05	-3.64966	0.275688	1.38886		II	AAA-type ATPase family protein
263906_at	AT2G36250	298.4	273.7	654.4	613.4	454	437.5	803.9	805.4		0.000874116	1.55829	0.000675629	1.26936			FTSZ2-1 (FtsZ homolog 2-1); structural molecule
254847_at	AT4G11850	534.8	527.5	81.4	38.7	143.6	174.8	47.8	17.1		6.887e-05	-3.33637	0.2737	-1.85054		II	PLDGAMMA1 (maternal effect embryo arrest 54); phospholipase D
266923_at	AT2G45980	4129.9	3860.6	2628.4	2864.1	6279.2	6221.9	2833.5	2833.5		6.12058e-05	1.5645	0.533315	1.03177			similar to unknown protein [Arabidopsis thaliana] (TAIR:AT4G00355.2); similar to unknown protein [Arabidopsis thaliana] (TAIR:AT4G00355.3); similar to unknown protein [Arabidopsis thaliana] (TAIR:AT4G00355.1); similar to unknown [Populus trichocarpa] (GB:ABK94390.1)
266866_at	AT2G29940	1479.7	1289.4	27.2	36.7	128	120.6	21.4	57.6		5.17117e-05	-11.1388	0.917688	1.23631		II	ATPDR3/PDR3 (PLEIOTROPIC DRUG RESISTANCE 3); ATPase, coupled to transmembrane movement of substances
248176_at	AT5G54650	382.2	360	41.4	4	66.1	85.3	12	4.7		6.44681e-05	-4.90225	0.446269	-2.71856		II	Fh5 (FORMIN HOMOLOGY5); actin binding
245041_at	AT2G26530	6638.1	6471.5	774.7	538.6	1803.4	2374.3	817.9	561.1		5.22163e-05	-3.13799	0.89931	1.05003		II	AR781
265896_at	AT2G25660	356.8	343.8	92.6	117.5	174	173.3	95.7	100.8		6.26579e-05	-2.01728	0.53754	-1.06921		II	EMB2410 (EMBRYO DEFECTIVE 2410)
246287_at	AT1G31870	266.2	265.6	86	114.1	97.5	93	89.6	85.4		7.40015e-05	-2.7916	0.284849	-1.14343		II	similar to hypothetical protein OsJ_025196 [Oryza sativa (japonica cultivar-group)] (GB:EAZ41713.1); similar to Os08g0178300 [Oryza sativa (japonica cultivar-group)] (GB:NP_001061128.1)
246133_at	AT5G20960	1637	1827.5	141.7	54.8	403.8	367.4	99.6	88		5.73044e-05	-4.49235	0.955681	-1.04744		II	AAO1 (ALDEHYDE OXIDASE 1)
246447_at	AT5G16780	476.4	491.9	97.3	96.8	110.2	49.7	107.7	96.8		5.56021e-05	-6.05566	0.827935	1.05358		II	SART-1 family protein
254433_at	AT4G20850	5119.7	5109.4	500.7	231.1	1571.9	1082	479.4	253.1		5.91016e-05	-3.85437	0.998769	1.00096		II	TPP2 (TRIPEPTIDYL PEPTIDASE II); subtilase
253212_s_at	AT4G34890;AT4G34900	1658.9	1783.6	138.6	142.4	551.1	391.4	122	123.4		6.33781e-05	-3.65252	0.816037	-1.14507		II	[AT4G34890, ATXDH1 (XANTHINE DEHYDROGENASE 1); xanthine dehydrogenase];[AT4G34900, xanthine dehydrogenase]
258957_at	AT3G01420	4844.8	4316	92.1	32.1	981.8	1127.9	147.8	136.1		5.52103e-05	-4.34223	0.703394	2.28583		II	ALPHA-DOX1 (ALPHA-DIOXYGENASE 1)
248700_at	AT5G48400	549.3	613.6	81.9	67.2	163.9	184.1	48.1	55		7.67145e-05	-3.34167	0.401185	-1.44617		II	ATGLR1.2 (Arabidopsis thaliana glutamate receptor 1.2)
257514_at	AT1G43940	3.7	8	1.2	2.1	22.7	28.5	47.2	40.3		0.00508735	4.37607	0.000287972	26.5152		I	transposable element gene
249527_at	AT5G38710	9583.5	8815.3	422.6	152.3	3435.8	2854	203.2	155.2		6.87493e-05	-2.92518	0.775175	-1.60407		II	proline oxidase, putative / osmotic stress-responsive proline dehydrogenase, putative
258524_at	AT3G06810	2468.3	2343.8	157.3	119.4	884.4	661.2	199	195.2		5.7532e-05	-3.11342	0.555184	1.42465		II	IBR3 (IBA-RESPONSE 3); acyl-CoA dehydrogenase/ oxidoreductase
246858_at	AT5G25930	5176.3	4622.7	442.7	169	1114.6	1040	335	199.6		7.05114e-05	-4.54794	0.872324	-1.14422		II	leucine-rich repeat family protein / protein kinase family protein
250809_at	AT5G05140	851.4	932.9	270.8	284.5	481	496.6	161.6	134.8		0.000206706	-1.82518	0.0142838	-1.87348		II	transcription elongation factor-related
249133_at	AT5G43130	1790.4	1907.5	218.6	176	483.8	313.7	325.3	234.7		5.75929e-05	-4.63687	0.365726	1.41916		II	TAF4 (TBP-ASSOCIATED FACTOR 4); transcription initiation factor
264841_at	AT1G03740	625.1	637.4	62.8	10.6	151.2	77.2	15	8.4		9.00893e-05	-5.52758	0.483343	-3.13675		II	protein kinase family protein
251356_at	AT3G61060	7914.8	8464.7	1488.6	1880.5	15069.9	14325.7	2070.4	1557.1		8.26452e-05	1.79466	0.762277	1.0767			ATPP2-A13
257621_at	AT3G20410	3340.6	3553.5	430	226.9	1635.5	1573.2	332.6	216.1		8.57943e-05	-2.14856	0.659939	-1.19719		II	CPK9 (CALMODULIN-DOMAIN PROTEIN KINASE 9); calmodulin-dependent protein kinase/ kinase
249339_at	AT5G41100	480.8	431.4	74.9	95.7	122.5	116.2	88.2	64.6		8.55695e-05	-3.82153	0.691119	-1.11649		II	DNA binding
267028_at	AT2G38470	9080.1	9807	746.4	287.5	3929.9	3657.6	742.1	425.2		7.49916e-05	-2.48924	0.853154	1.12903		II	WRKY33 (WRKY DNA-binding protein 33); transcription factor
251251_at	AT3G62220	234	183.6	537.3	537	426.5	402.1	680.3	664		0.000569394	1.9842	0.00281339	1.25133		I	serine/threonine protein kinase, putative
261822_at	AT1G11380	430.2	401.5	205.9	242.5	684.3	656	284.9	289.6		0.000192443	1.61152	0.0309817	1.28122			similar to unknown protein [Arabidopsis thaliana] (TAIR:AT5G05350.1); similar to Uncharacterized Cys-rich domain [Medicago truncatula] (GB:ABD32347.2); contains InterPro domain Protein of unknown function Cys-rich (InterPro:IPR006461)
245545_at	AT4G15280	363.7	344.4	57.1	53.5	155.7	141.6	58.8	30.5		9.83498e-05	-2.38177	0.463699	-1.23852		II	UDP-glucoronosyl/UDP-glucosyl transferase family protein
249903_at	AT5G22690	499.8	488.1	109.4	56.8	147.9	122.3	65.9	86.6		8.76186e-05	-3.65618	0.774288	-1.08984		II	disease resistance protein (TIR-NBS-LRR class), putative
257540_at	AT3G21520	6742	6327.4	298.7	83.5	1135.8	1871.9	111.2	205.7		8.4395e-05	-4.34531	0.921199	-1.20606		II	similar to unknown protein [Arabidopsis thaliana] (TAIR:AT3G21550.1); similar to unnamed protein product [Vitis vinifera] (GB:CAO71058.1); contains InterPro domain Protein of unknown function DUF679 (InterPro:IPR007770)
264672_at	AT1G09750	135.3	77.2	2637.1	2345.9	89.8	47.1	4421.6	4589.2		0.771244	-1.55223	7.75807e-05	1.80831		I	chloroplast nucleoid DNA-binding protein-related
257062_at	AT3G18290	1143.1	1144.8	149.7	93.2	360.5	231.1	126.5	155.6		7.64275e-05	-3.86731	0.720166	1.16138		II	EMB2454 (EMBRYO DEFECTIVE 2454); protein binding / zinc ion binding
249469_at	AT5G39320	168.2	163.3	418.8	446	91	94.2	289.1	311.6		0.00444402	-1.78996	0.000475939	-1.43965			UDP-glucose 6-dehydrogenase, putative
250366_at	AT5G11420	869.1	568.4	3876.4	4157.3	2318.2	2379.9	5106.1	5380		0.000757329	3.26824	0.00223705	1.30526		I	similar to unknown protein [Arabidopsis thaliana] (TAIR:AT5G25460.1); similar to unknown [Ricinus communis] (GB:CAB02653.1); contains InterPro domain Protein of unknown function DUF642 (InterPro:IPR006946); contains InterPro domain Galactose-binding like (InterPro:IPR008979)
248579_at	AT5G49880	594.3	581	100.5	90.7	252.7	186	63.1	72.8		0.000114757	-2.67905	0.322796	-1.40692		II	mitotic checkpoint family protein
248706_at	AT5G48530	356.8	388.6	33.9	80.7	69.1	88.5	7.6	11.2		0.000156552	-4.7297	0.0865925	-6.09574		II	similar to unknown protein [Arabidopsis thaliana] (TAIR:AT3G07440.1); similar to hypothetical protein [Vitis vinifera] (GB:CAN82702.1)
253467_at	AT4G32140	1158.7	1087.9	352.7	327.1	626	646.9	371.4	383.5		6.38019e-05	-1.76495	0.250325	1.11047		II	similar to membrane protein [Arabidopsis thaliana] (TAIR:AT3G07080.1); similar to hypothetical protein [Vitis vinifera] (GB:CAN72310.1); contains InterPro domain Protein of unknown function DUF6, transmembrane; (InterPro:IPR000620)
263935_at	AT2G35930	2250.8	2552.4	79.7	14.4	350.7	490.9	105.2	38.2		8.46212e-05	-5.70722	0.849924	1.52391		II	U-box domain-containing protein
246957_at	AT5G24670	1701	1730	307.5	146.1	710.4	631	204.6	242.8		9.20357e-05	-2.55778	0.964691	-1.01386		II	hydrolase/ zinc ion binding
260741_at	AT1G15040	11690.3	12867.5	71.9	15.9	5428.8	5666.2	7.4	13.2		9.29023e-05	-2.21341	0.94079	-4.26214		II	glutamine amidotransferase-related
252908_at	AT4G39670	7644.5	7776	663.9	232.5	3289.4	3916.6	232.3	207.3		0.000114181	-2.13995	0.450282	-2.03913		II	glycolipid binding / glycolipid transporter
257954_at	AT3G21760	122.3	87.8	452.4	459	121	80.2	828.6	796		0.85125	-1.04423	8.86566e-05	1.78253		I	UDP-glucoronosyl/UDP-glucosyl transferase family protein
255994_at	AT1G29760	4038	4018.2	848.5	700.7	2918.6	3055	636.2	551.6		0.000177125	-1.34863	0.0800018	-1.30426			similar to unknown protein [Arabidopsis thaliana] (TAIR:AT2G34380.1); similar to unnamed protein product [Vitis vinifera] (GB:CAO48004.1); contains domain BERNARDINELLI-SEIP CONGENITAL LIPODYSTROPHY 2 HOMOLOG (BSCL2 PROTEIN) (PTHR21212)
246463_at	AT5G16970	5692.8	5533.5	1145.1	1074.3	3932.2	4196.8	854.8	898		0.000164575	-1.38102	0.108032	-1.2662			AT-AER (ALKENAL REDUCTASE); 2-alkenal reductase
260987_at	AT1G53590	395.9	395.2	112.8	65.3	138	131.8	63.7	39.9		0.000160647	-2.93217	0.120233	-1.71911		II	NTMC2T6.1/NTMC2TYPE6.1
255482_at	AT4G02510	1239.6	1241.9	356.6	255.3	461.5	420.6	423.5	354.5		6.25669e-05	-2.81317	0.143264	1.27145		II	TOC159 (PLASMID PROTEIN IMPORT 2)
259885_at	AT1G76380	265.4	291.6	136	139.5	94.9	54.5	73.4	63.3		0.000306536	-3.72825	0.0164058	-2.01536		II	DNA-binding bromodomain-containing protein
254408_at	AT4G21390	3019.1	3002.2	132.3	96.7	443.7	870.2	93.7	102.8		0.00010012	-4.58277	0.919729	-1.16539		II	B120; protein kinase/ sugar binding
257399_at	AT1G23690	11.5	8.7	5.9	15.9	5.2	4.1	80.1	76.1		0.240133	-2.17204	7.02596e-05	7.16514		I	similar to unknown protein [Arabidopsis thaliana] (TAIR:AT1G23600.1); similar to unnamed protein product [Vitis vinifera] (GB:CAO66084.1); contains InterPro domain Protein of unknown function DUF220 (InterPro:IPR003863)
253693_at	AT4G29670	1931.8	1882.5	2085.2	1987.7	1390.6	1546.2	1374.3	1419.7		0.00315365	-1.29879	0.000758574	-1.45773			thioredoxin family protein
264772_at	AT1G22930	4291.9	4755.9	403.4	213.6	1342.8	978.2	252.5	265.2		0.000105259	-3.89823	0.831918	-1.19181		II	T-complex protein 11
251914_at	AT3G53930	512.4	509.2	122.1	68.4	202.4	214.7	93.3	94.9		0.000101507	-2.44929	0.955843	-1.01222		II	protein kinase family protein
258553_at	AT3G06960	516.8	497.9	587.4	542.2	882.8	916.6	573.9	623.7		0.000138942	1.77333	0.283027	1.0602			PDE320 (PIGMENT DEFECTIVE 320)
259964_at	AT1G53680	112.9	102.7	37.5	43.9	67.4	69.4	12.9	10.1		0.000881439	-1.57602	0.00273874	-3.53913		II	ATGSTU28 (Arabidopsis thaliana Glutathione S-transferase (class tau) 28); glutathione transferase
259910_at	AT1G72700	592.4	547.2	144	145.5	215.1	145	85.2	75.8		0.000194227	-3.16468	0.0963814	-1.79814		II	haloacid dehalogenase-like hydrolase family protein
258779_at	AT3G11870	10.5	7.6	4.7	2	38.8	41.4	7.4	3.5		0.000138582	4.43094	0.387968	1.62687			protein kinase-related
258577_at	AT3G04220	400.5	410	119.1	89.2	172.2	201.7	82.5	90.7		0.000147467	-2.16769	0.320772	-1.20266		II	disease resistance protein (TIR-NBS-LRR class), putative
253664_at	AT4G30210	5237.9	5020.7	884.1	379.3	1331.6	1232.3	986.7	582.6		9.40736e-05	-4.00117	0.564318	1.24212		II	ATR2 (ARABIDOPSIS P450 REDUCTASE 2)
247060_at	AT5G66760	3041.1	3237.9	554.9	211.5	728.4	644.7	515.8	314.1		0.000105133	-4.57286	0.852218	1.08285		II	SDH1-1 (Succinate dehydrogenase 1-1)
248115_at	AT5G54870	3924.7	4124.1	1122.9	798.1	1795.8	1983.1	824.3	751		0.000150482	-2.12993	0.319969	-1.21945		II	similar to unknown protein [Arabidopsis thaliana] (TAIR:AT1G70160.1); similar to unknown protein [Arabidopsis thaliana] (TAIR:AT4G27020.1); similar to unknown protein [Oryza sativa (japonica cultivar-group)] (GB:BAD53001.1); similar to unnamed protein product [Vitis vinifera] (GB:CAO38981.1); similar to unknown protein [Oryza sativa (japonica cultivar-group)] (GB:BAB89049.1)
263221_at	AT1G30620	1801.5	1973.7	266.1	123.4	698.7	740.7	136.1	77.2		0.000148759	-2.62276	0.348857	-1.82607		II	HSR8/MUR4/UXE1 (MURUS 4); UDP-arabinose 4-epimerase/ catalytic
252303_at	AT3G49210	874.5	826.2	167.5	50	211.9	227.2	56.6	33.4		0.000163508	-3.87315	0.237853	-2.41667		II	similar to unknown protein [Arabidopsis thaliana] (TAIR:AT3G49200.1); similar to condensation domain-containing protein [Arabidopsis thaliana] (TAIR:AT3G49190.1); similar to unnamed protein product [Vitis vinifera] (GB:CAO48523.1); contains InterPro domain Protein of unknown function UPF0089 (InterPro:IPR004255); contains InterPro domain Protein of unknown function DUF1298 (InterPro:IPR009721)
251722_at	AT3G56200	2831.7	2509.9	942.6	899.7	1041.8	1229	461.1	447.7		0.000317606	-2.3523	0.0244385	-2.02718		II	amino acid transporter family protein
245528_at	AT4G15530	21738	22973.6	1605.9	499	12638.7	11607.3	900.9	672.5		0.000124076	-1.84408	0.721757	-1.3378		II	PPDK (PYRUVATE ORTHOPHOSPHATE DIKINASE); kinase/ pyruvate, phosphate dikinase
251743_at	AT3G55890	1914.3	1934.1	152.4	146.8	1182.6	1283.3	194	115.4		0.000111805	-1.56065	0.916603	1.03409			yippee family protein
254992_at	AT4G10710	988.1	912.3	192.3	85.7	202.8	202.6	137.5	180		0.000104474	-4.68772	0.705411	1.14209		II	SPT16 (GLOBAL TRANSCRIPTION FACTOR C); metalloexopeptidase
261030_at	AT1G17410	269.9	302.7	401.6	384.1	681.4	614.2	435.7	439.8		0.000185014	2.26266	0.174024	1.11429			nucleoside diphosphate kinase family protein
245796_at	AT1G32230	3322.1	3386.3	612.5	260.7	1089.6	822.2	477.7	389.1		0.000118132	-3.50894	0.98509	-1.00738		II	RCD1 (RADICAL-INDUCED CELL DEATH1)
259433_at	AT1G01570	33.9	14.4	94.8	69.8	61	72.9	220.5	217.3		0.0236115	2.77226	0.000342606	2.65978		I	fringe-related protein
247188_at	AT5G65430	9848.3	9683.2	4233.1	5537.2	15415.9	15446.9	6266.7	6670.8		0.000310359	1.58016	0.0311932	1.32417			GRF8 (GENERAL REGULATORY FACTOR 8); protein phosphorylated amino acid binding
249936_at	AT5G22450	666.3	604.8	76.4	35	75.1	5.7	42.4	88.4		0.000112128	-15.7314	0.81772	1.17415		II	similar to unknown protein [Arabidopsis thaliana] (TAIR:AT2G19390.1); similar to unnamed protein product [Vitis vinifera] (GB:CAO48752.1)
250662_at	AT5G07010	9034.9	9642.8	142.9	91.8	3636.4	2630	162.6	134.8		0.000117839	-2.98061	0.943573	1.26715		II	sulfotransferase family protein
250918_at	AT5G03610	13248	13101.4	803.1	544.1	5191.2	6566.6	468.4	631.7		0.000129192	-2.24101	0.817305	-1.22462		II	GDSL-motif lipase/hydrolase family protein
258725_at	AT3G09620	5.8	5	2.3	4.8	17.8	19.8	9.1	7.9		0.000417856	3.48148	0.0163028	2.39437			DEAD/DEAH box helicase, putative
247176_at	AT5G65110	6093.7	5835.9	590.3	270.5	2461.2	1964.5	725.9	478.4		0.000104539	-2.69553	0.520487	1.39905		II	ACX2 (ACYL-COA OXIDASE 2); acyl-CoA oxidase
251848_at	AT3G54620	2238.1	2455	250.3	148.7	741.9	613.8	343.1	196.7		0.00010655	-3.46175	0.553871	1.35288		II	ATBZIP25/BZO2H4 (ARABIDOPSIS THALIANA BASIC LEUCINE ZIPPER 25); protein heterodimerization/ transcription factor
262065_at	AT1G56180	611.5	640.3	210.4	179.9	866	829.4	349.9	309.1		0.000812437	1.35437	0.00530871	1.68844			similar to unknown protein [Arabidopsis thaliana] (TAIR:AT5G27290.1); similar to unnamed protein product [Vitis vinifera] (GB:CAO47878.1)
260693_at	AT1G32450	1214.5	1320.5	127.5	93.1	333.9	170	106.6	73.9		0.000138952	-5.03076	0.79171	-1.22216		II	proton-dependent oligopeptide transport (POT) family protein
257719_at	AT3G18440	175.3	167.1	42.2	52	43.9	34	20.4	44		0.000197431	-4.39538	0.21467	-1.46273		II	ATALMT9 (ALUMINUM-ACTIVATED MALATE TRANSPORTER 9); anion channel/
247033_at	AT5G67250	2040.6	2055	1006.7	968	1302.3	1483.4	678.5	691.9		0.000573632	-1.47022	0.0101146	-1.44097			SKIP2 (SKP1 INTERACTING PARTNER 2); ubiquitin-protein ligase
250339_at	AT5G11670	15766.1	16832.6	2595.7	876.1	3876	4659.9	2457.2	1776.7		0.0001162	-3.81901	0.660273	1.21951		II	ATNADP-ME2 (NADP-MALIC ENZYME 2); malate dehydrogenase (oxaloacetate-decarboxylating) (NADP+)/ malic enzyme/ oxidoreductase, acting on NADH or NADPH, NAD or NADP as acceptor
249457_s_at	AT1G66040;AT1G66050;AT5G39550	250.3	237.2	28.2	35	48.5	79.7	35.1	28.6		0.000132697	-3.80265	0.984902	1.00791		II	[AT1G66040, VIM4 (VARIANT IN METHYLATION 4); protein binding / zinc ion binding];[AT1G66050, VIM2 (VARIANT IN METHYLATION 2); protein binding / zinc ion binding];[AT5G39550, ORTH1/VIM3 (VARIANT IN METHYLATION 3); methyl-CpG binding / methyl-CpNpG binding / methyl-CpNpN binding / protein binding / zinc ion binding]
249467_at	AT5G39610	6272.4	5971.2	796.1	537.8	3349.8	3385.1	777.6	389.6		0.000150608	-1.81793	0.693411	-1.14282		II	ANAC092/ATNAC2/ATNAC6 (Arabidopsis NAC domain containing protein 92); protein heterodimerization/ protein homodimerization/ transcription factor
252487_at	AT3G46660	1081	978.2	126.1	152.3	483	441.8	8.2	72.3		0.000252382	-2.22664	0.098786	-3.45838		II	UDP-glucoronosyl/UDP-glucosyl transferase family protein
253588_at	AT4G30790	1082.8	1229.3	89.5	82.7	277.9	279	153.6	74.4		0.000118407	-4.15173	0.660581	1.32404		II	similar to protein transport protein-related [Arabidopsis thaliana] (TAIR:AT4G27595.1); similar to unnamed protein product [Vitis vinifera] (GB:CAO66620.1); similar to hypothetical protein OsI_005961 [Oryza sativa (indica cultivar-group)] (GB:EAY84728.1); similar to hypothetical protein [Vitis vinifera] (GB:CAN78826.1); contains domain SSF54236 (SSF54236)
254368_at	AT4G21710	1435.6	1560.9	251.1	178.9	538.1	425.8	296	255.5		0.00010565	-3.10873	0.411353	1.28256		II	NRPB2 (EMBRYO DEFECTIVE 1989); DNA binding
250094_at	AT5G17380	5226	4644.1	621.6	284.4	1354.7	1472.4	473.6	510.9		0.000129183	-3.49125	0.878897	1.08664		II	pyruvate decarboxylase family protein
266300_at	AT2G01420	411.1	469.6	1387.3	1505.7	783.6	718.3	1903.6	1954.5		0.00487713	1.70535	0.000937588	1.3336		I	PIN4 (PIN-FORMED 4); auxin:hydrogen symporter/ transporter
264415_at	AT1G43160	1225.9	1386.4	129.4	175.8	93.9	266.4	60.7	54		0.000187106	-7.25035	0.32488	-2.66085		II	RAP2.6 (related to AP2 6); DNA binding / transcription factor
261107_at	AT1G63010	2674.3	2819.6	962.1	751.8	1249.2	1295.8	488.4	709.1		0.000256387	-2.1587	0.098841	-1.43123		II	SPX (SYG1/Pho81/XPR1) domain-containing protein
254425_at	AT4G21450	5232.5	5065.5	2792.7	2425.7	7352.2	7453	2892.7	2657		0.000182538	1.43768	0.382313	1.06349			vesicle-associated membrane family protein / VAMP family protein
261564_at	AT1G01720	5465.7	5152.9	1633.5	1689.4	7052.9	7198.4	1933	2204.6		0.00031483	1.34211	0.0598532	1.24518			ATAF1 (Arabidopsis NAC domain containing protein 2); transcription factor
265461_at	AT2G46500	4471.2	4387.8	789.9	350	1891	1605.9	536.2	364.4		0.000169629	-2.53339	0.576868	-1.26571		II	phosphatidylinositol 3- and 4-kinase family protein / ubiquitin family protein
251736_at	AT3G56130	424.8	457.9	617.3	562.1	961.1	880.4	631.3	626.6		0.000194745	2.08621	0.343145	1.06656			biotin/lipoyl attachment domain-containing protein
253919_at	AT4G27350	374.7	366.7	208.6	195.1	187.1	178.8	200.3	162.7		0.000216594	-2.02624	0.238491	-1.11212		II	similar to unknown protein [Arabidopsis thaliana] (TAIR:AT5G54240.1); similar to unnamed protein product [Vitis vinifera] (GB:CAO39196.1); contains InterPro domain Protein of unknown function DUF1223 (InterPro:IPR010634)
244991_s_at	ATCG01250;ATCG00890	29.9	28.4	3.7	2.4	45.2	58.3	54.7	63.1		0.0151651	1.7753	0.000547152	19.3115			[ATCG01250, NADH dehydrogenase ND2];[ATCG00890, NADH dehydrogenase ND2]
249997_at	AT5G18620	235.1	258.5	79.5	66.3	36.9	58	76	91.9		0.000116185	-5.20126	0.45348	1.15158		II	CHR17 (CHROMATIN REMODELING FACTOR17); DNA-dependent ATPase
245249_at	AT4G16760	12311.2	12022.1	2479.5	1199	4917.2	4658.6	2290.6	1754.6		0.000132254	-2.54112	0.737188	1.09969		II	ACX1 (ACYL-COA OXIDASE 1)
251176_at	AT3G63380	1673.3	1449.9	96.5	34	423.7	419.3	36.4	64.9		0.000160045	-3.70486	0.868365	-1.28825		II	calcium-transporting ATPase, plasma membrane-type, putative / Ca(2+)-ATPase, putative (ACA12)
249264_s_at	AT5G41750;AT5G41740	2071.8	2054.4	434.3	95.1	515.6	502.6	150.8	119.2		0.000209776	-4.05245	0.343031	-1.96074		II	[AT5G41750, disease resistance protein (TIR-NBS-LRR class), putative];[AT5G41740, disease resistance protein (TIR-NBS-LRR class), putative]
256756_at	AT3G25610	2854.8	2703.1	467.7	48.5	742.7	591.8	66.3	31.5		0.000224445	-4.16478	0.278197	-5.27812		II	haloacid dehalogenase-like hydrolase family protein
264886_at	AT1G61120	790	909.2	128.4	111.1	137.9	215.2	63.4	91.5		0.000198896	-4.81223	0.458114	-1.54616		II	terpene synthase/cyclase family protein
246919_at	AT5G25460	281.1	146.6	2724.7	3367.2	424.7	436.5	6106.1	6031.9		0.405991	2.01356	0.000205659	1.99248		I	similar to unknown protein [Arabidopsis thaliana] (TAIR:AT5G11420.1); similar to unknown [Ricinus communis] (GB:CAB02653.1); contains InterPro domain Protein of unknown function DUF642 (InterPro:IPR006946)
246115_at	AT5G20300	1134	1038.6	136.2	91.8	397.1	335.6	214.4	165.1		0.000101424	-2.9652	0.178512	1.66447		II	chloroplast outer membrane protein, putative
261213_at	AT1G12970	380.5	347.4	284.1	228.6	685.2	719.1	291.2	322.3		0.000271169	1.92925	0.146733	1.19661			leucine-rich repeat family protein
246470_at	AT5G17080	0.9	4.8	3.2	0.9	16.6	21.8	54.3	43.4		0.0230539	6.73684	0.000508199	23.8293		I	cathepsin-related
249657_at	AT5G37140	44.3	53.4	7.5	6.4	2.2	2.1	4.9	8		0.000166819	-22.7209	0.890876	-1.07752		II	tRNA-splicing endonuclease positive effector-related
245238_at	AT4G25570	2089.9	2099.4	3459.5	3626.2	3448.2	3243.1	3946.7	3763.6		0.000388167	1.59724	0.0515834	1.08815			ACYB-2 (Arabidopsis cytochrome b561 -2); carbon-monoxide oxygenase
267393_at	AT2G44500	1422.7	1536.9	381.6	221.3	501.2	435.6	280.1	205.3		0.00020379	-3.15927	0.493082	-1.24207		II	similar to unknown protein [Arabidopsis thaliana] (TAIR:AT3G07900.1); similar to unnamed protein product [Vitis vinifera] (GB:CAO15104.1); contains InterPro domain Protein of unknown function DUF246, plant (InterPro:IPR004348)
261176_at	AT1G04780	1104.5	1181.7	176.7	94.4	288	223.1	275.6	175.1		0.000107414	-4.4731	0.197362	1.66249		II	ankyrin repeat family protein
254862_at	AT4G12030	30.5	88.7	812.2	768	49.3	51.9	445.9	444.2		0.745377	-1.17787	0.000182451	-1.77531			bile acid:sodium symporter family protein
251028_at	AT5G02230	3276.7	2929	401.3	488.1	944.3	630.2	421.8	476.4		0.000166596	-3.94138	0.980543	1.00989		II	haloacid dehalogenase-like hydrolase family protein
259673_at	AT1G77800	611.9	548.7	77.5	104	166.1	146.3	79.5	126.7		0.000150006	-3.71511	0.703911	1.13609		II	PHD finger family protein
250877_at	AT5G04040	3745.1	3554.6	343.6	195.6	1567.7	1169.5	312.6	215.1		0.000170976	-2.66685	0.974363	-1.02179		II	SDP1 (SUGAR-DEPENDENT1); triacylglycerol lipase
252402_s_at	AT3G48060;AT3G48050	980.1	906.7	188.4	135.8	316.8	207.8	169.1	150.7		0.000174399	-3.59665	0.967317	-1.01376		II	[AT3G48060, bromo-adjacent homology (BAH) domain-containing protein];[AT3G48050, bromo-adjacent homology (BAH) domain-containing protein]
248701_at	AT5G48410	2034.6	1774.3	168.4	116.4	432.8	568.8	106.4	127.5		0.000185942	-3.80282	0.821587	-1.21761		II	ATGLR1.3 (Arabidopsis thaliana glutamate receptor 1.3)
253900_at	AT4G27130	5053.9	4409.9	1982.1	2127.5	9137.6	9549.5	1424.1	1824.6		0.000118035	1.97459	0.236566	-1.265			eukaryotic translation initiation factor SUI1, putative
255526_at	AT4G02350	970.4	978.6	184.7	161.7	354.8	245.2	222.2	138.9		0.000167042	-3.24833	0.888991	1.04244		II	exocyst complex subunit Sec15-like family protein
251170_at	AT3G63260	1048.2	877.9	888.5	849.8	2212.3	2016	976.5	1044.7		0.000276956	2.19527	0.214523	1.16275			ATMRK1 (Arabidopsis thaliana MLK/Raf-related protein kinase 1); kinase/ protein serine/threonine/tyrosine kinase
260486_at	AT1G51550	579.5	553.2	301.2	346.1	906.1	883.9	272	262.8		8.45719e-05	1.58029	0.050033	-1.21036			F-box family protein
264113_at	AT2G31260	838.6	968.3	125.2	95.3	244.3	258.2	126	94.2		0.000178808	-3.59582	0.997687	-1.00136		II	APG9 (AUTOPHAGY 9)
258507_at	AT3G06500	4434.1	4356.6	1015.2	930.2	1452.9	1960.7	985.6	694.4		0.000218231	-2.5752	0.56339	-1.15798		II	beta-fructofuranosidase, putative / invertase, putative / saccharase, putative / beta-fructosidase, putative
261429_at	AT1G18860	376.1	412.9	44.4	55.7	126.7	117.1	52.6	4.7		0.000243413	-3.23626	0.385576	-1.74695		II	WRKY61 (WRKY DNA-binding protein 61); transcription factor
250580_at	AT5G07440	29105.7	31824.1	819.5	427.5	15053	16528	604.3	549.3		0.00018411	-1.92932	0.96824	-1.08096		II	GDH2 (GLUTAMATE DEHYDROGENASE 2); oxidoreductase
264197_at	AT1G22620	412.1	368	117.4	100.2	138.6	149.5	111.5	87.2		0.000214004	-2.70774	0.648422	-1.09512		II	ATSAC1 (SUPPRESSOR OF ACTIN 1); phosphoinositide 5-phosphatase
249870_at	AT5G23080	433.5	404.9	11.9	6.9	88.8	61.8	90.2	43.9		9.01626e-05	-5.56706	0.0555153	7.13298		II	TGH (TOUGH); RNA binding
258520_at	AT3G06710	50.3	57.7	55.8	72.8	6.4	13.2	16.3	15.1		0.00320898	-5.5102	0.00225444	-4.09554			similar to protein binding / zinc ion binding [Arabidopsis thaliana] (TAIR:AT4G32670.1); contains domain PTHR13145 (PTHR13145)
257293_at	AT3G15580	7331.4	7729.2	6717.1	6955	11824.4	11854.6	5920	6564.1		0.00010513	1.57225	0.101837	-1.09516			APG8H/ATG8I (AUTOPHAGY 8H); APG8 activating enzyme/ APG8 conjugating enzyme/ APG8-specific protease/ microtubule binding
259031_at	AT3G09360	137.3	158.3	44.2	33.8	52.9	39.3	3.4	12.5		0.000548276	-3.20607	0.0371965	-4.90566		II	RNA polymerase II transcription factor
245533_at	AT4G15130	583.3	548.7	282.3	198.1	164.6	219.5	75.6	111.9		0.000709187	-2.94715	0.0210651	-2.56213		II	cholinephosphate cytidylyltransferase, putative / phosphorylcholine transferase, putative / CTP:phosphocholine cytidylyltransferase, putative
266792_at	AT2G02860	989.7	1024.3	243.7	144.8	400.6	461.1	212.5	192.6		0.000185267	-2.33724	0.857492	1.04273		II	SUT2 (sucrose transporter 3); carbohydrate transmembrane transporter/ sucrose transmembrane transporter/ sucrose:hydrogen symporter/ sugar:hydrogen ion symporter
249376_at	AT5G40645	99.5	108.6	21.5	19.4	44	27.6	1.6	0.9		0.000516271	-2.90642	0.0452176	-16.36		II	nitrate-responsive NOI protein, putative
246325_at	AT1G16540	446.8	476.2	47.4	27.5	124.2	134.9	74.6	15.1		0.000179794	-3.56233	0.780154	1.1976		II	ABA3/ATABA3/LOS5/SIR3 (ABA DEFICIENT 3); Mo-molybdopterin cofactor sulfurase/ selenocysteine lyase
249377_at	AT5G40690	4782.4	4816.2	508.3	404	2228.6	2678	283.6	520		0.000216479	-1.95626	0.78202	-1.13527		II	similar to unknown protein [Arabidopsis thaliana] (TAIR:AT2G41730.1); similar to unnamed protein product [Vitis vinifera] (GB:CAO14635.1)
251428_at	AT3G60140	26912.8	28278.7	208.4	82.7	17195.9	18672.5	108	518.5		0.000185485	-1.53872	0.828928	2.15218			DIN2 (DARK INDUCIBLE 2); hydrolase, hydrolyzing O-glycosyl compounds
264660_at	AT1G09940	2180.4	1833.3	188.6	126.9	312	335.4	219.1	170.6		0.000182086	-6.19972	0.783212	1.23518		II	HEMA2; glutamyl-tRNA reductase
250267_at	AT5G12930	1163.7	1043.7	90	18.8	425	425.4	86.1	48.2		0.000186232	-2.59572	0.815325	1.23438		II	similar to unnamed protein product [Vitis vinifera] (GB:CAO21945.1); similar to hypothetical protein [Vitis vinifera] (GB:CAN80883.1)
253458_at	AT4G32070	1281.5	1493.3	136	100.7	337	405.3	81	104.4		0.000222194	-3.73811	0.764805	-1.2767		II	octicosapeptide/Phox/Bem1p (PB1) domain-containing protein / tetratricopeptide repeat (TPR)-containing protein
258361_at	AT3G14270	613.1	703.5	112.5	99.2	167.1	149.2	138.2	83.9		0.000194628	-4.1625	0.898055	1.04913		II	phosphatidylinositol-4-phosphate 5-kinase family protein
250273_at	AT5G13010	1014.7	930	145.2	69.8	325	214.3	88.7	74.6		0.000236176	-3.60597	0.669703	-1.3166		II	EMB3011 (EMBRYO DEFECTIVE 3011); RNA helicase
261550_at	AT1G63450	35.2	30.2	36	27.6	1.4	1.9	3	10.4		0.00201694	-19.8182	0.0044346	-4.74627			catalytic
262174_at	AT1G74910	2268.7	2026.3	1734.1	1957.2	3811	3700.8	2598.6	2266.4		0.00069517	1.74896	0.0259758	1.31796			ADP-glucose pyrophosphorylase family protein
247010_at	AT5G67510	680.5	981.5	4778.4	5052.3	1728.6	1843.6	5966.7	5884.1		0.00330344	2.14934	0.0026849	1.20549		I	60S ribosomal protein L26 (RPL26B)
249164_at	AT5G42820	1044.1	934.4	943.6	1105.4	2430.9	2687.7	1145	1375		0.000361187	2.58711	0.168106	1.22987			ATU2AF35B; RNA binding
256833_at	AT3G22910	905.7	1006.7	147	31.4	276.8	206.2	39.1	12.3		0.000293612	-3.95942	0.353026	-3.47082		II	calcium-transporting ATPase, plasma membrane-type, putative / Ca(2+)-ATPase, putative (ACA13)
255846_at	AT2G33610	392.8	373.1	256.6	331.7	634.5	633.7	397.7	394.9		0.000794245	1.65583	0.0204983	1.34727			ATSWI3B (Arabidopsis thaliana switching protein 3B); DNA binding
247949_at	AT5G57220	5383.3	4986.8	338.2	147.2	1887.3	2280.6	447.3	123.2		0.000200463	-2.48809	0.866838	1.17532		II	CYP81F2 (cytochrome P450, family 81, subfamily F, polypeptide 2); oxygen binding
259321_at	AT3G01040	578.2	565.4	190	174.4	288.2	221.7	118.2	157.2		0.000356133	-2.24279	0.189383	-1.32317		II	GAUT13 (Galacturonosyltransferase 13); polygalacturonate 4-alpha-galacturonosyltransferase/ transferase, transferring glycosyl groups / transferase, transferring hexosyl groups
265260_at	AT2G43000	955.9	1101.9	129.1	7.8	168.8	178.3	6.2	57.1		0.000251275	-5.92855	0.624783	-2.16272		II	ANAC042 (Arabidopsis NAC domain containing protein 42); transcription factor
253343_at	AT4G33540	2515.8	2480.5	649.7	300.5	913.2	1060.4	271.5	243		0.000361825	-2.53157	0.181732	-1.84684		II	metallo-beta-lactamase family protein
255926_at	AT1G22190	3721.7	2528.9	2679.5	3295	8504.5	8678.2	3592.6	3744.6		0.000343377	2.74897	0.229986	1.22809			AP2 domain-containing transcription factor, putative
264977_at	AT1G27090	1646.6	1585.8	2579.7	3095.9	4054.7	4013.1	3467.1	3104.4		0.000422033	2.49592	0.116817	1.15785		I	glycine-rich protein
247509_at	AT5G62020	1471.2	1702.6	806.1	902.9	2445.8	2453.3	1132.6	1112.1		0.000634591	1.54361	0.0395907	1.31346			AT-HSFB2A (Arabidopsis thaliana heat shock transcription factor B2A); DNA binding / transcription factor
261037_at	AT1G17420	893.9	975.2	532.8	636.5	380.9	293	372.5	262.2		0.000937294	-2.77356	0.0172923	-1.84229			LOX3 (Lipoxygenase 3); iron ion binding / lipoxygenase/ metal ion binding / oxidoreductase, acting on single donors with incorporation of molecular oxygen, incorporation of two atoms of oxygen
263490_at	AT2G42620	829.8	827.1	766.4	736.8	1775.5	1632.2	1026	840.6		0.000468147	2.05667	0.0951922	1.24175			MAX2 (MORE AXILLARY BRANCHES 2); ubiquitin-protein ligase
265925_at	AT2G18610	71	82.5	35.6	19.6	2.4	6.1	9.6	3.8		0.000601649	-18.0588	0.0472291	-4.1194		II	unknown protein
254356_at	AT4G22190	2748.8	3078.7	2853.4	3586.1	6252.5	5580.6	5126.2	5612.9		0.00182159	2.03056	0.00623506	1.66769			similar to unknown [Populus trichocarpa] (GB:ABK94177.1)
258658_at	AT3G09820	276.4	277.3	2035.1	1904.2	288.6	248.3	2586	2608.9		0.872459	-1.03129	0.000215567	1.31874			ADK1 (ADENOSINE KINASE 1)
251770_at	AT3G55970	14122.1	13475.1	855.3	485.4	4890	6545.9	270.6	662.8		0.000250756	-2.41321	0.772001	-1.43636		II	oxidoreductase, 2OG-Fe(II) oxygenase family protein
247979_at	AT5G56750	1706.1	1644.1	312.7	428.8	1103	1057.7	350.2	331.1		0.000278869	-1.55052	0.577251	-1.08836			Ndr family protein
245513_at	AT4G15780	911.9	923.5	791	1017	2967.4	2607.2	927.8	923.7		0.000240817	3.03727	0.892012	1.02406			ATVAMP724 (Arabidopsis thaliana vesicle-associated membrane protein 724)
267559_at	AT2G45570	3418.2	2994	146.1	26.6	581.1	898.4	114.9	160.3		0.000214636	-4.33403	0.803386	1.59351		II	CYP76C2 (cytochrome P450, family 76, subfamily C, polypeptide 2); oxygen binding
253422_at	AT4G32240	1162	1239.4	995.8	1041.1	2213.1	2439.1	1026.7	1141.3		0.000291122	1.93729	0.528281	1.06436			unknown protein
250415_at	AT5G11210	683.3	583.3	56.5	19.3	105.7	159.6	3.2	12.5		0.000294175	-4.77422	0.517524	-4.82803		II	ATGLR2.5 (Arabidopsis thaliana glutamate receptor 2.5)
266334_at	AT2G32380	125.7	163.9	703	708.6	209.2	181.4	864.3	869.1		0.0404531	1.34876	0.000680417	1.22797			similar to unknown protein [Arabidopsis thaliana] (TAIR:AT1G05210.1); similar to unnamed protein product [Vitis vinifera] (GB:CAO24140.1); contains InterPro domain Transmembrane protein 97, predicted (InterPro:IPR016964)
245415_at	AT4G17330	586.1	583	178.6	118.8	166.4	189.9	230.2	184.9		0.000127671	-3.28122	0.101838	1.39576		II	ATG2484-1 (Arabidopsis thaliana G2484-1 protein); RNA binding
254857_at	AT4G12120	959.4	1137.9	94	30	203.1	204.6	73.7	32.8		0.000249605	-5.14422	0.904642	-1.16432		II	SEC1B; protein transporter
248124_at	AT5G54730	2132.9	2373.2	331.3	236.2	959.1	946.3	395.4	279.7		0.000203505	-2.36491	0.61983	1.1896		II	AtATG18f (Arabidopsis thaliana homolog of yeast autophagy 18 (ATG18) f)
246082_at	AT5G20480	71.9	74.3	45.9	47.5	25.5	41	3.7	12.2		0.00325827	-2.1985	0.0036123	-5.87421		II	EFR (EF-TU RECEPTOR); ATP binding / kinase/ protein serine/threonine kinase
254549_at	AT4G19880	9165.2	8457	1338.1	595	2360.5	3355.7	626	664.5		0.000297908	-3.08285	0.559706	-1.49795		II	similar to unknown protein [Arabidopsis thaliana] (TAIR:AT5G45020.1); similar to Intracellular chloride channel [Medicago truncatula] (GB:ABC75353.2); contains InterPro domain Thioredoxin-like fold (InterPro:IPR012336); contains InterPro domain Glutathione S-transferase, C-terminal-like (InterPro:IPR010987); contains InterPro domain Glutathione S-transferase, C-terminal (InterPro:IPR004046); cont…
258085_at	AT3G26100	4619.2	4439.7	592.3	490	2911.6	3181.5	544.8	468.2		0.000273045	-1.48675	0.792446	-1.06841			regulator of chromosome condensation (RCC1) family protein
263288_at	AT2G36130	214.3	298.3	780.2	700.2	527.9	530.3	999.8	972.6		0.00293209	2.06438	0.00428955	1.33234		I	peptidyl-prolyl cis-trans isomerase, putative / cyclophilin, putative / rotamase, putative
258207_at	AT3G14050	9617.3	10714.9	928.4	410	4399.9	4017.1	905	386.3		0.000254187	-2.41561	0.96367	-1.03647		II	RSH2 (RELA-SPOT HOMOLOG); catalytic
245313_at	AT4G15420	1447	1404.2	486.6	343.7	659.7	589.5	402	288.5		0.000347257	-2.28242	0.379187	-1.20246		II	PRLI-interacting factor K
264458_at	AT1G10410	2343.9	2421	635.2	407.8	1376	1389.3	429.8	320.8		0.000430645	-1.7231	0.192372	-1.38956		II	similar to CW14 [Arabidopsis thaliana] (TAIR:AT1G59650.1); similar to expressed protein [Oryza sativa (japonica cultivar-group)] (GB:ABF98316.1); contains InterPro domain Protein of unknown function DUF1336 (InterPro:IPR009769)
252613_at	AT3G45190	556.8	595.5	94.7	118.1	222.3	159.2	144.4	113.3		0.000199955	-3.02045	0.489975	1.211		II	SIT4 phosphatase-associated family protein
256305_at	AT1G30400	1260.8	1423.7	260.1	184	412.5	244.8	173.8	167.5		0.000309647	-4.08413	0.586236	-1.3012		II	ATMRP1 (Arabidopsis thaliana multidrug resistance-associated protein 1); xenobiotic-transporting ATPase
253873_at	AT4G27540	479	417.8	302.5	225.5	831.3	779.5	386.7	390.4		0.000816198	1.79616	0.0339478	1.47178			prenylated rab acceptor (PRA1) protein-related
256097_at	AT1G13670	4.9	1.9	40.6	42.3	22.5	4.6	112.1	109.7		0.193455	3.98529	0.000434831	2.67551		I	unknown protein
258963_at	AT3G10550	878.1	780.1	203.6	179.3	384.4	402.1	168.8	126.6		0.000372026	-2.10833	0.326833	-1.29621		II	inositol or phosphatidylinositol phosphatase/ phosphoric monoester hydrolase/ protein tyrosine phosphatase
267147_at	AT2G38240	10311.5	11482.5	196.7	342.1	3502.2	4578	111.9	265.8		0.000268488	-2.69721	0.893929	-1.42653		II	oxidoreductase, 2OG-Fe(II) oxygenase family protein
265764_at	AT2G48050	108.1	129.1	26.6	28.5	36.7	46.5	4.6	3		0.000730286	-2.85096	0.0449135	-7.25		II	similar to hypothetical protein MtrDRAFT_AC172101g12v1 [Medicago truncatula] (GB:ABN09015.1); similar to unnamed protein product [Vitis vinifera] (GB:CAO68575.1); similar to unnamed protein product [Vitis vinifera] (GB:CAO22459.1); contains domain PTHR13167:SF1 (PTHR13167:SF1); contains domain PTHR13167 (PTHR13167)
264571_at	AT1G05330	14.1	21	15.3	4.7	117.2	86.7	68.7	67.7		0.00194502	5.80912	0.0075799	6.82			unknown protein
262772_at	AT1G13210	1627.9	1536.6	407.3	144.6	480.5	400.1	162	173.7		0.000368517	-3.59357	0.350821	-1.64403		II	ACA.L (AUTOINHIBITED CA2+/ATPASE II); ATPase, coupled to transmembrane movement of ions, phosphorylative mechanism / calmodulin binding
252830_at	AT4G39850	1448.9	1542.9	263.6	215	580.1	383.8	295.8	288.8		0.000211204	-3.10385	0.538472	1.22148		II	PXA1 (PEROXISOMAL ABC TRANSPORTER 1)
260660_at	AT1G19485	203	230.3	39.5	18.2	78.8	73.9	16.7	5.3		0.000418629	-2.83759	0.241808	-2.62273		II	AT hook motif-containing protein
250119_at	AT5G16470	5943.6	5469.4	4553.9	5524.9	10556.8	10973.7	4931.3	5134.1		0.000261765	1.88649	0.987914	-1.00133			zinc finger (C2H2 type) family protein
256333_at	AT1G76860	627.3	630.1	1084.2	1228.5	1298.8	1382.1	1173.3	1231.3		0.000336658	2.1321	0.502244	1.03974		I	small nuclear ribonucleoprotein, putative / snRNP, putative / Sm protein, putative
249923_at	AT5G19120	11673	11186.5	7281	8780	22604.9	21993.1	11415.4	8902.3		0.000530476	1.95096	0.117781	1.26503			aspartic-type endopeptidase/ pepsin A
262322_at	AT1G27590	364.2	321.7	100.5	189.7	817.5	767.8	168.1	196.3		0.000369052	2.31127	0.40994	1.25569			similar to phosphatidylinositol 3- and 4-kinase family protein [Arabidopsis thaliana] (TAIR:AT1G27570.1); similar to unnamed protein product [Vitis vinifera] (GB:CAO61552.1); similar to hypothetical protein [Vitis vinifera] (GB:CAN63444.1); contains domain PTHR15245:SF12 (PTHR15245:SF12); contains domain PTHR15245 (PTHR15245)
257713_at	AT3G27380	3639.8	3333.4	1729.9	1702.8	1914	2205.3	1338.3	1336.2		0.000677801	-1.69281	0.0645943	-1.28349		II	SDH2-1 (succinate dehydrogenase 2-1)
246397_at	AT1G58190	8.2	6.8	2	3	32.1	38.6	3.1	3.7		0.000308361	4.71333	0.725258	1.36			leucine-rich repeat family protein
245998_at	AT5G20830	2678.5	2416.6	510.3	171.1	728.2	620.7	338.9	323.2		0.000277911	-3.77723	0.953733	-1.02915		II	SUS1 (SUCROSE SYNTHASE 1); UDP-glycosyltransferase/ sucrose synthase
245505_at	AT4G15690	188.2	151.8	375.8	395.2	482.3	475	477.2	574.1		0.00116684	2.81559	0.0198602	1.36355		I	glutaredoxin family protein
260967_at	AT1G12230	1253.1	1166.7	478.2	424.1	1476.8	1577.9	743.4	776.5		0.00366717	1.26238	0.00405807	1.68447			transaldolase, putative
248142_at	AT5G55040	297.8	269.7	51.8	80	86.5	69.8	70.1	85		0.000219156	-3.63084	0.510519	1.17678		II	DNA binding
256763_at	AT3G16860	787.2	677.4	62.9	55.6	234.7	203.6	84	51.7		0.000257924	-3.34155	0.847797	1.14515		II	COBL8 (COBRA-LIKE PROTEIN 8 PRECURSOR)
266051_at	AT2G40760	137.5	124.4	278.7	249.3	315.6	271.5	362.8	340.5		0.0014588	2.2417	0.0136556	1.33201		I	rhodanese-like domain-containing protein
248392_at	AT5G52050	676.2	619.4	208.2	155.3	233	298.4	107.9	57.1		0.000679176	-2.43809	0.0687032	-2.20303		II	MATE efflux protein-related
265118_at	AT1G62660	3021.7	3064.9	599.9	790.9	1663.1	1454.2	723.6	878.3		0.000208077	-1.95252	0.410883	1.15178		II	beta-fructosidase (BFRUCT3) / beta-fructofuranosidase / invertase, vacuolar
261730_s_at	AT1G47816;AT4G04520	1.8	0.9	0.7	1.2	5.5	5.4	1.3	1.2		0.000367098	4.03704	0.460051	1.31579			[AT1G47816, transposable element gene];[AT4G04520, transposable element gene]
248163_at	AT5G54510	4035.3	4147.9	806.4	333	1364.2	1016.5	864.4	625.3		0.000218667	-3.43731	0.484706	1.30744		II	DFL1/GH3.6 (DWARF IN LIGHT 1); indole-3-acetic acid amido synthetase
264475_s_at	AT1G77150;AT1G77170	314.1	329.1	70.6	80.9	127.7	159.8	51.9	77.1		0.000354655	-2.23722	0.515718	-1.17442		II	[AT1G77150, similar to pentatricopeptide (PPR) repeat-containing protein [Arabidopsis thaliana] (TAIR:AT1G77170.1); similar to unnamed protein product [Vitis vinifera] (GB:CAO62697.1); contains domain PTHR10483:SF4 (PTHR10483:SF4); contains domain PTHR10483 (PTHR10483)];[AT1G77170, pentatricopeptide (PPR) repeat-containing protein]
256407_at	AT1G66570	878.3	814.3	15.8	27.9	152.3	284.3	30.8	7		0.00028444	-3.87678	0.958058	-1.15608		II	ATSUC7 (SUCROSE-PROTON SYMPORTER 7); carbohydrate transmembrane transporter/ sucrose:hydrogen symporter/ sugar:hydrogen ion symporter
250024_at	AT5G18270	184.7	188.4	85.5	62.4	94.4	93.8	59.7	66.7		0.000431465	-1.98247	0.281164	-1.17009		II	ANAC087; transcription factor
259064_at	AT3G07490	8.4	11.4	5.3	8.3	8.2	12.7	40.8	36.3		0.848758	1.05556	0.000301018	5.66912		I	AGD11 (ARF-GAP DOMAIN 11); calcium ion binding
246610_at	no_match	110.4	119	49.9	57.3	25.8	15.8	59.2	71.5		0.000168058	-5.51442	0.163424	1.21922			no_match
260712_at	AT1G17550	1255.2	1369.5	655.6	648.1	843.8	928.7	478.7	447.6		0.00117279	-1.48079	0.0216305	-1.40743			HAB2 (Homology to ABI2); protein serine/threonine phosphatase
260492_at	AT2G41850	9037.7	7304.8	55	7.4	463.1	835.3	41.5	140.7		0.000278181	-12.5866	0.928582	2.91987		II	PGAZAT (POLYGALACTURONASE ABSCISSION ZONE A. THALIANA); polygalacturonase
258896_at	AT3G05710	390.7	377	259.3	257.5	262.7	252.8	283.5	263.2		0.000175709	-1.48923	0.185493	1.05786			SYP43 (syntaxin 43); SNAP receptor
251296_at	AT3G62010	1199.2	1295.7	286.6	266.4	367.9	258.5	383.1	225.1		0.000256313	-3.98292	0.736065	1.09982		II	metal ion binding / oxidoreductase
253654_at	AT4G30060	757.2	833.7	355.6	279.6	415.2	381.1	240.6	214.2		0.000638387	-1.99787	0.0929907	-1.39666		II	similar to unknown protein [Arabidopsis thaliana] (TAIR:AT2G19160.1); similar to unnamed protein product [Vitis vinifera] (GB:CAO64039.1); contains InterPro domain Protein of unknown function DUF266, plant (InterPro:IPR004949)
260695_at	AT1G32490	325	294.5	50.6	28.5	127.2	97.9	37.9	31.2		0.000318256	-2.75211	0.783752	-1.14472		II	EMB2733/ESP3 (EMBRYO DEFECTIVE 2733); ATP-dependent RNA helicase
249089_at	AT5G44240	1769.5	1514.7	298.5	159.2	471.7	435	179.2	198.2		0.000330556	-3.62215	0.718354	-1.21277		II	haloacid dehalogenase-like hydrolase family protein
252081_at	AT3G51910	2175.2	2496	260.4	201.4	5059.7	5667.4	72.4	181.5		0.000253799	2.29643	0.695354	-1.81883			AT-HSFA7A (Arabidopsis thaliana heat shock transcription factor A7A); DNA binding / transcription factor
258787_at	AT3G11840	1820.6	1857.6	296.3	104.7	1024.2	960.8	194.2	165.8		0.000319836	-1.853	0.793415	-1.11389		II	U-box domain-containing protein
259362_s_at	AT1G13350;AT3G53640	1385.8	1191.6	261.9	212.5	410.9	456.4	226.8	167.7		0.000348228	-2.97175	0.625134	-1.20253		II	[AT1G13350, protein kinase family protein];[AT3G53640, protein kinase family protein]
252492_at	AT3G46740	416.6	358	1162.1	1039.4	516.3	512.6	1550.1	1594.8		0.0659353	1.3283	0.000738291	1.42853			TOC75-III (translocon outer membrane complex 75-III); P-P-bond-hydrolysis-driven protein transmembrane transporter
252975_s_at	AT4G38430	155.9	110.6	535.8	462	187	244.2	865.3	909.4		0.107765	1.61801	0.00062141	1.77861		I	ATROPGEF1/ROPGEF1 (KINASE PARTNER PROTEIN-LIKE); Rho guanyl-nucleotide exchange factor/ protein binding
266901_at	AT2G34600	84.1	28.7	28.9	68.7	1363.4	1746	473.7	271.5		0.000638993	27.5656	0.104765	7.63525			JAZ7/TIFY5B (JASMONATE-ZIM-DOMAIN PROTEIN 7)
251520_at	AT3G59410	615.4	646	193.3	196	225.7	219.2	221.9	123.2		0.000368407	-2.83524	0.57872	-1.12808		II	protein kinase family protein
249252_at	AT5G42010	453.9	532.6	105.9	55.8	138.6	110.7	46.5	43.1		0.000432258	-3.95708	0.354404	-1.80469		II	WD-40 repeat family protein
250733_at	AT5G06290	394.9	368.4	4134.9	4256.7	794.4	761.4	5484.9	5143.1		0.0373674	2.03825	0.000979223	1.2665		I	2-cys peroxiredoxin, chloroplast, putative
267199_at	AT2G30990	740.7	770.6	296.3	134.2	190.1	197.8	87.9	38.9		0.000765933	-3.89611	0.0671169	-3.39511		II	similar to unknown protein [Arabidopsis thaliana] (TAIR:AT1G29240.1); similar to hypothetical protein [Vitis vinifera] (GB:CAN81695.1); contains InterPro domain Protein of unknown function DUF688 (InterPro:IPR007789)
246314_at	AT3G56850	332.1	300.6	456	491.6	513.3	519.3	523.7	569.3		0.00102715	1.63205	0.0359138	1.15344			AREB3 (ABA-RESPONSIVE ELEMENT BINDING PROTEIN 3); DNA binding / transcription activator/ transcription factor
245506_at	AT4G15700	219.8	244	432.8	494.2	552	580.1	581.5	680.2		0.00149637	2.44092	0.0178498	1.36106		I	glutaredoxin family protein
245775_at	AT1G30270	1225.8	1329.7	188.8	109.1	456.2	351.5	239.9	122.1		0.000270831	-3.16392	0.681065	1.21517		II	CIPK23 (CBL-INTERACTING PROTEIN KINASE 23); kinase
245662_at	AT1G28190	2864.2	2968.2	246.2	108.7	1561.5	1811.3	154.2	65.4		0.000388276	-1.72925	0.577789	-1.61612		II	similar to unknown protein [Arabidopsis thaliana] (TAIR:AT5G12340.1); similar to unknown [Picea sitchensis] (GB:ABK21062.1)
267533_at	AT2G42070	328.5	307.6	1112.4	1159.5	608.8	696.3	1216.2	1220		0.000740561	2.05172	0.0841728	1.07232		I	ATNUDT23 (Arabidopsis thaliana Nudix hydrolase homolog 23); hydrolase
267026_at	AT2G38340	1225.3	1213.6	73.7	34.8	608.9	735.8	5.9	48.9		0.000381064	-1.81371	0.616339	-1.97993		II	AP2 domain-containing transcription factor, putative (DRE2B)
252242_at	AT3G50080	832.7	787.6	526.7	522.3	699.5	679.1	389	420.4		0.00435396	-1.17532	0.0044946	-1.29602			VFB2 (VIER F-BOX PROTEINE 2); ubiquitin-protein ligase
265421_s_at	AT2G20815;AT2G20616	54.7	44.6	29.1	35.9	21.4	19.5	4.6	9.7		0.00345685	-2.42787	0.00578348	-4.54545		II	[AT2G20815, similar to unknown protein [Arabidopsis thaliana] (TAIR:AT2G20616.1); similar to unnamed protein product [Vitis vinifera] (GB:CAO24126.1); contains InterPro domain Protein of unknown function DUF566 (InterPro:IPR007573)];[AT2G20616, similar to unknown protein [Arabidopsis thaliana] (TAIR:AT2G20815.1); similar to unnamed protein product [Vitis vinifera] (GB:CAO24126.1)]
259213_at	AT3G09010	976.1	1057.7	287.9	129.7	250.7	341.7	118.7	113.1		0.000521993	-3.43315	0.259186	-1.80155		II	protein kinase family protein
249037_at	AT5G44130	116.8	135.1	465.2	512.8	182.1	132.6	759.6	792.6		0.320362	1.24931	0.000489409	1.58712			FLA13 (FASCICLIN-LIKE ARABINOGALACTAN PROTEIN 13 PRECURSOR)
248892_at	AT5G46300	37.7	36.6	2	2.4	1.3	2.2	1.9	9.6		0.00021664	-21.2286	0.269521	2.61364		II	unknown protein
251479_at	AT3G59700	854.4	1019.2	96.1	33.1	181.7	192	80.7	13.3		0.000360055	-5.01365	0.805411	-1.37447		II	ATHLECRK (ARABIDOPSIS THALIANA LECTIN-RECEPTOR KINASE); kinase
256420_at	AT1G33475	149.5	125.3	244.2	220.5	240.4	242.2	333	301		0.00324082	1.75619	0.00681793	1.36432		I	Identical to Probable VAMP-like protein At1g33475 [Arabidopsis Thaliana] (GB:Q84WF5;GB:Q9C804); similar to synaptobrevin-related family protein [Arabidopsis thaliana] (TAIR:AT4G10170.2); similar to synaptobrevin-related family protein [Arabidopsis thaliana] (TAIR:AT4G10170.1); similar to unnamed protein product [Vitis vinifera] (GB:CAO44515.1); contains InterPro domain Longin-like; (InterPro:IPR0…
251434_at	AT3G59850	12.2	12.6	1.1	2	4.2	2.5	2.7	2.6		0.000201321	-3.70149	0.188913	1.70968		II	polygalacturonase, putative / pectinase, putative
245540_at	AT4G15230	238.1	234.2	36.3	18.3	23.8	48.4	30	62.6		0.000226272	-6.54155	0.296515	1.69597		II	ATPDR2/PDR2 (PLEIOTROPIC DRUG RESISTANCE 2); ATPase, coupled to transmembrane movement of substances
248109_at	AT5G55310	859.1	1021.7	199.3	190.4	271.6	282.5	194.7	144.5		0.000389828	-3.39433	0.697243	-1.14888		II	TOP1alpha (TOPOISOMERASE I)
264192_at	AT1G54710	1361.5	1430.5	312.8	218.9	716.6	613.7	339.4	265.2		0.000276387	-2.09877	0.581746	1.13711		II	AtATG18h (Arabidopsis thaliana homolog of yeast autophagy 18 (ATG18) h)
262228_at	AT1G68690	330.9	316.9	83.5	31.1	79.3	64.9	55.4	17.4		0.00046365	-4.49237	0.432305	-1.57418		II	pseudogene, protein kinase family, similar to protein kinase 1 GB:BAA94509 GI:7573596 from (Populus nigra); blastp match of 71% identity and 2.4e-104 P-value to GP|13486635|dbj|BAB39873.1||AP002882 putative protein kinase {Oryza sativa (japonica cultivar-group)}
264501_at	AT1G09390	125	135.5	289.7	287.9	69.9	59.6	281.7	268.8		0.000705149	-2.01158	0.122855	-1.04923			GDSL-motif lipase/hydrolase family protein
261316_at	AT1G53165	334.6	376.1	127.2	100.3	149.4	115.5	97	93.1		0.000466403	-2.6829	0.428423	-1.19674		II	kinase
253868_at	AT4G27500	1907.1	2168.6	325.2	205.2	635.3	467.5	401.7	298		0.000271785	-3.69577	0.530215	1.31919		II	PPI1 (PROTON PUMP INTERACTOR 1)
264936_at	AT1G61140	2148.8	1846.1	460	242.5	544.2	573.3	297.3	230.2		0.000430233	-3.57485	0.550233	-1.33175		II	EDA16 (embryo sac development arrest 16); ATP binding / DNA binding / helicase/ protein binding / zinc ion binding
265066_at	AT1G03870	194	141.8	561.4	503.4	328.2	251.7	889.2	853.8		0.0397332	1.72692	0.00112461	1.63693		I	FLA9
261739_at	AT1G47750	478.2	496.3	295.5	295.9	439.8	406.3	207.8	199.8		0.00954141	-1.15176	0.00261052	-1.45093			PEX11A
247394_at	AT5G62860	800.7	697	127.6	110.9	1091.4	1114.2	201.5	193		0.000748356	1.47266	0.110164	1.65409			F-box family protein-related
251551_at	AT3G58680	4110.9	3717.8	2696.8	3021	7378.5	6913.4	2509.3	2826.1		0.000272838	1.82558	0.515586	-1.07167			ATMBF1B/MBF1B (MULTIPROTEIN BRIDGING FACTOR 1B); DNA binding / transcription coactivator
265008_at	AT1G61560	2351.2	1982.6	136.2	63.3	352.1	568.7	70	73.7		0.000370975	-4.70656	0.864473	-1.38831		II	MLO6 (MILDEW RESISTANCE LOCUS O 6); calmodulin binding
258921_at	AT3G10500	3703.8	3835.3	841	404.5	1865.5	1562.5	383.6	501.7		0.000485921	-2.19927	0.414453	-1.40687		II	ANAC053 (Arabidopsis NAC domain containing protein 53); transcription factor
248922_at	AT5G45980	4	4.6	7.3	5.6	3	2.2	20.7	23.6		0.242261	-1.65385	0.000224045	3.43411		I	WOX8 (WUSCHEL-related homeobox 8); DNA binding / transcription factor
257510_at	AT1G55360	93.8	108.4	769.6	841.2	125.9	161	1129.9	1096.4		0.243816	1.41889	0.000578946	1.38211			similar to unknown protein [Arabidopsis thaliana] (TAIR:AT5G56530.1); similar to unknown protein [Arabidopsis thaliana] (TAIR:AT3G13510.1); similar to unnamed protein product [Vitis vinifera] (GB:CAO22094.1); similar to unknown [Populus trichocarpa] (GB:ABK93966.1); similar to hypothetical protein [Vitis vinifera] (GB:CAN72570.1); contains InterPro domain Protein of unknown function DUF239, plant…
265630_at	AT2G27350	687.7	642.5	181.3	119.9	247.2	159.7	146.2	152.7		0.000357704	-3.26911	0.979016	-1.00769		II	OTU-like cysteine protease family protein
247145_at	AT5G65600	1674.8	1416.4	19.2	3.1	218.3	393.8	11.5	4		0.000361116	-5.05016	0.976952	-1.43871		II	legume lectin family protein / protein kinase family protein
261688_at	AT1G47380	269.6	282.9	182.6	183.6	88.7	107.6	259.2	244.2		5.27757e-05	-2.81457	0.00214838	1.37466			protein phosphatase 2C-related / PP2C-related
260432_at	AT1G68150	61.7	50.5	19.5	25.9	23.1	24.1	4.1	3.4		0.00208471	-2.37712	0.0144165	-6.05333		II	WRKY9 (WRKY DNA-binding protein 9); transcription factor
267548_at	AT2G32660	2903.8	2829.3	32.7	41.4	1190.1	1549.6	72.2	79.4		0.000323656	-2.0926	0.780265	2.04588		II	disease resistance family protein / LRR family protein
264384_at	AT2G25170	248.8	249.9	96.5	107	108.1	91.3	137.8	112.9		0.000185048	-2.501	0.104061	1.23194		II	PKL (PICKLE)
258617_at	AT3G03000	303.3	370.7	423.5	388.5	595.5	617.7	448.7	450.8		0.000649183	1.8	0.193006	1.10776			calmodulin, putative
251758_at	AT3G55770	11631.6	11314.9	5975.5	7124.7	19553.6	19292.3	5484	6982.1		0.000311692	1.69289	0.666709	-1.05087			LIM domain-containing protein
257938_at	AT3G19820	891.6	1053.1	2406.3	1969.8	1353.3	1084.5	4738.7	4356		0.350154	1.25356	0.000537878	2.07827		I	DWF1 (DIMINUTO 1); catalytic
260536_at	AT2G43400	3741.6	3975.1	215.5	151.1	2353.6	2543	304.9	145.1		0.000325396	-1.57593	0.750703	1.2275			ETFQO (ELECTRON-TRANSFER FLAVOPROTEIN:UBIQUINONE OXIDOREDUCTASE); catalytic/ electron acceptor
252546_at	AT3G45830	344.9	382.6	45.4	26	129.7	95.3	66.4	45		0.000266036	-3.23333	0.389356	1.56022		II	similar to unknown protein [Arabidopsis thaliana] (TAIR:AT1G02290.1); similar to unnamed protein product [Vitis vinifera] (GB:CAO21749.1); similar to Nuclear factor related to kappa-B-binding protein , related [Medicago truncatula] (GB:ABD32307.2); contains domain PTHR13052 (PTHR13052)
251787_at	AT3G55410	1691.7	1667.2	423.1	180	447.2	228.8	336.6	226.1		0.000392197	-4.96879	0.876797	-1.0718		II	2-oxoglutarate dehydrogenase E1 component, putative / oxoglutarate decarboxylase, putative / alpha-ketoglutaric dehydrogenase, putative
247295_at	AT5G64180	458.8	527.9	593.1	628.6	921.5	931.2	640.1	565.7		0.000344799	1.87767	0.845245	-1.01319			similar to unnamed protein product [Vitis vinifera] (GB:CAO49698.1)
256229_at	AT1G58200	3431.6	3361.8	1052.3	754	1000.3	1013.9	1173.2	651.9		0.000365012	-3.37275	0.967044	1.01041		II	MSL3 (MSCS-LIKE 3)
267427_at	AT2G34830	5.3	2.5	24.6	27.8	3.1	2.8	3.4	7		0.655258	-1.32203	0.000440887	-5.03846			WRKY35 (WRKY DNA-BINDING PROTEIN 35); transcription factor
261443_at	AT1G28480	6014.4	6241.7	1413	1016.2	3186.4	3879.5	510.2	568.8		0.000912836	-1.73454	0.0835017	-2.25134		II	GRX480; thiol-disulfide exchange intermediate
267036_at	AT2G38465	270.8	379.9	12.3	61	880.7	992.9	83.3	63.2		0.000469752	2.87936	0.564722	1.99864			similar to unnamed protein product [Vitis vinifera] (GB:CAO61577.1)
251970_at	AT3G53150	669	601.4	129.8	13.3	150.4	108.5	24.6	22.8		0.000532507	-4.90691	0.391696	-3.01899		II	UGT73D1 (UDP-GLUCOSYL TRANSFERASE 73D1); UDP-glycosyltransferase
263461_at	AT2G31800	3323.7	3767.4	785.6	573.9	1569.1	1619.3	664.7	489.6		0.000460459	-2.22403	0.60939	-1.17777		II	ankyrin protein kinase, putative
260878_at	AT1G21450	1761.2	1567	275.9	88.4	557.8	433.5	179.7	89.4		0.000441779	-3.35741	0.687035	-1.35377		II	SCL1 (SCARECROW-LIKE 1); transcription factor
259805_at	AT1G47890	345.8	288.5	44.3	56.7	45.8	75.9	29.2	48.1		0.000452648	-5.212	0.650521	-1.3066		II	disease resistance family protein
266486_at	AT2G47950	766.3	766.6	58.4	64.7	137.4	277.4	76.8	64.6		0.0003568	-3.69552	0.862983	1.14866		II	unknown protein
254764_at	AT4G13250	15480	15402.8	1983	1706.9	9539.9	8439.5	2689.5	1601.6		0.000316049	-1.71768	0.617691	1.16293		II	short-chain dehydrogenase/reductase (SDR) family protein
266229_at	AT2G28840	2563.8	2356.2	2928.4	2452.3	4530.5	4814.7	3425.1	3036.5		0.000905292	1.89943	0.0970564	1.20088			ankyrin repeat family protein
246653_at	AT5G35200	2794.4	2737.1	624.4	227.9	1227.1	1089.8	401	340.6		0.000443865	-2.38746	0.732923	-1.14927		II	epsin N-terminal homology (ENTH) domain-containing protein
251291_at	AT3G61900	185.3	214.5	125.3	161.4	445.2	412.5	144.7	171.5		0.000498883	2.14532	0.542801	1.1029			auxin-responsive family protein
251647_at	AT3G57770	583.9	615.4	62.6	92.1	1020.1	1135.2	77.2	111		0.000447516	1.79713	0.729027	1.21655			protein kinase, putative
258157_at	AT3G18100	114.4	109.6	28.4	46.9	23.6	2.6	3.6	19		0.000978306	-8.54962	0.0822829	-3.33186		II	MYB4R1 (myb domain protein 4R1); transcription factor
263439_at	AT2G28650	42.9	37.2	56.5	45.6	61.7	69.3	94.2	107.1		0.0205662	1.63546	0.00193145	1.9716			ATEXO70H8 (exocyst subunit EXO70 family protein H8); protein binding
266455_at	AT2G22760	656.5	599.6	19.3	50.1	101.7	199.7	54.9	60		0.000327924	-4.16755	0.613192	1.65562		II	basic helix-loop-helix (bHLH) family protein
247847_at	AT5G58110	1534	1912	2415.9	2585.3	3318.3	3538.8	2668.1	2592.3		0.00053079	1.98987	0.483634	1.05183			ATPase activator/ chaperone activator/ chaperone binding
245038_at	AT2G26560	24508.7	20834.3	2021.6	264.4	6715.9	7498.5	778	639.8		0.000446937	-3.18993	0.782048	-1.61236		II	PLP2 (PHOSPHOLIPASE A 2A); nutrient reservoir
267015_at	AT2G39340	536.7	582.3	126.5	94.3	194.4	113.7	140.5	122.5		0.000326966	-3.63194	0.581921	1.19112		II	SAC3/GANP family protein
252421_at	AT3G47540	6257.4	6041.6	1087.2	515.1	4098.7	4101.7	498.8	493.1		0.000691079	-1.4998	0.230881	-1.61538			chitinase, putative
258892_at	AT3G05670	506.3	541.1	165.5	153.7	238.2	194.1	193	140		0.000370295	-2.42285	0.81505	1.04323		II	PHD finger family protein
251502_at	AT3G59130	2.1	8.5	39.1	43	4.3	7.2	6.3	9.2		0.888779	1.08491	0.000384828	-5.29677			similar to DC1 domain-containing protein [Arabidopsis thaliana] (TAIR:AT3G59120.1); similar to DC1 domain-containing protein [Brassica oleracea] (GB:ABD65623.1); contains InterPro domain C1-like (InterPro:IPR011424); contains InterPro domain DC1 (InterPro:IPR004146)
254299_at	AT4G22920	6055.6	6068.4	1766.2	1122.6	3916	3914	1138	1080.7		0.000714847	-1.5484	0.216439	-1.30202			ATNYE1/NYE1 (NON-YELLOWING 1)
255885_at	AT1G20330	1022.1	1066	2169.8	1752.5	1982	1691.3	3186.5	3402.7		0.015553	1.75916	0.00243857	1.67993		I	SMT2 (STEROL METHYLTRANSFERASE 2)
248611_at	AT5G49520	832.6	925	215.1	99	200.9	173.6	184.4	72.4		0.000480976	-4.69319	0.688502	-1.22313		II	WRKY48 (WRKY DNA-binding protein 48); transcription factor
260637_at	AT1G62380	5493.1	6588.6	1792.5	1299.2	1140.8	1026.2	1826	1416.2		0.000388041	-5.57531	0.875481	1.04868		II	ACO2 (ACC OXIDASE 2)
262899_at	AT1G59870	14621.7	14372.9	4419	1929	4228.1	3370.8	3840.8	3435.2		0.000348719	-3.81563	0.649527	1.14619		II	PDR8/PEN3 (PLEIOTROPIC DRUG RESISTANCE8); ATPase, coupled to transmembrane movement of substances / cadmium ion transmembrane transporter
259935_at	AT1G71250	93.5	120	24.1	24.4	251.5	218.8	56.4	56.8		0.000992222	2.20281	0.095407	2.33402			GDSL-motif lipase/hydrolase family protein
259254_at	AT3G07630	298.3	316.4	381.4	323.3	549.2	517.4	396.1	386.3		0.000770811	1.73516	0.188298	1.11026			ADT2 (AROGENATE DEHYDRATASE 2); arogenate dehydratase/ prephenate dehydratase
261005_at	AT1G26420	3413.9	3044	424.5	90.1	1373.9	1209.8	205.1	107.1		0.000508851	-2.49948	0.620376	-1.6483		II	FAD-binding domain-containing protein
252276_at	AT3G49490	1224.9	1219.4	246	133.7	558.5	404.7	205.7	204		0.000389007	-2.53769	0.83469	1.07901		II	unknown protein
263920_at	AT2G36410	726.9	739.4	504.5	486.5	1524.9	1428.6	563.5	399.3		0.000391433	2.01425	0.845294	-1.02929			similar to unknown protein [Arabidopsis thaliana] (TAIR:AT3G52920.1); similar to unknown [Populus trichocarpa] (GB:ABK93998.1); contains InterPro domain Protein of unknown function DUF662 (InterPro:IPR007033)
260711_at	AT1G17580	527.1	485.4	83.5	102.7	132.6	171	89.8	151.6		0.000309988	-3.33498	0.415517	1.29646		II	MYA1 (ARABIDOPSIS MYOSIN); motor/ protein binding
256296_at	AT1G69480	536.2	533	122.6	69	275	301.2	48.8	89		0.000636858	-1.85561	0.350299	-1.39042		II	EXS family protein / ERD1/XPR1/SYG1 family protein
260909_at	AT1G02670	106.1	113.9	2.3	3.6	38.9	35.8	17.6	2.5		0.000289334	-2.94511	0.310884	3.40678		II	DNA repair protein, putative
265150_at	AT1G51200	11433.2	12401.9	10570.4	12632.2	22081.8	20105.9	13927.7	13761.7		0.00100735	1.76998	0.103536	1.19337			zinc finger (AN1-like) family protein
264549_at	AT1G09440	41.9	45.2	69	78.9	27	17.9	43.1	41.9		0.012704	-1.93987	0.00305995	-1.74			protein kinase family protein
263457_at	AT2G22300	1005.2	1169.5	260.3	192.9	255.4	345.1	226	129.2		0.00054872	-3.62148	0.565027	-1.2759		II	ethylene-responsive calmodulin-binding protein, putative (SR1)
254270_at	AT4G23100	8309.4	9438.9	1429.5	952.9	3941.4	3945.8	1494.7	1172.8		0.000387825	-2.25027	0.766324	1.11967		II	RML1 (ROOT MERISTEMLESS 1); glutamate-cysteine ligase
259971_at	AT1G76580	365.5	323.6	48.5	12.9	78.2	82	51	7.1		0.000445763	-4.3015	0.950369	-1.0568		II	transcription factor
254343_at	AT4G21990	1973.9	1582.7	355.3	167.2	142.1	242.3	180.4	137.6		0.000556793	-9.25234	0.553346	-1.64308		II	APR3 (APS REDUCTASE 3)
254879_at	AT4G11670	391.1	423.4	111	77.4	211.9	186.1	103.6	95.8		0.000396493	-2.04648	0.786985	1.05839		II	similar to unknown protein [Arabidopsis thaliana] (TAIR:AT5G06970.1); similar to unnamed protein product [Vitis vinifera] (GB:CAO63688.1); contains InterPro domain Munc13 homology 2 (InterPro:IPR014772); contains InterPro domain Protein of unknown function DUF810 (InterPro:IPR008528); contains InterPro domain Munc13 homology 1 (InterPro:IPR014770)
247118_at	AT5G65890	815.3	787.6	422.3	447.3	310.5	370.6	613.6	576.5		8.25067e-05	-2.3534	0.00475935	1.36856			ACR1 (ACT DOMAIN REPEAT 1)
253977_at	AT4G26630	636.3	652.3	231.5	201.3	339.8	303.6	217	134.2		0.000700965	-2.0028	0.298291	-1.23235		II	GTP binding / RNA binding
263551_at	AT2G17110	297.1	289.3	113.5	82.4	157.5	167.5	67.4	89.1		0.000761018	-1.80431	0.235917	-1.25176		II	similar to unknown protein [Arabidopsis thaliana] (TAIR:AT4G35240.1); similar to unnamed protein product [Vitis vinifera] (GB:CAO47469.1); contains InterPro domain Protein of unknown function DUF632 (InterPro:IPR006867); contains InterPro domain Protein of unknown function DUF630 (InterPro:IPR006868)
250213_at	AT5G13820	938.2	1109.2	96.4	39.4	303.6	234.5	101.2	90.2		0.000382833	-3.80487	0.705073	1.40943		II	TBP1 (TELOMERIC DNA BINDING PROTEIN 1); DNA binding
266605_at	AT2G46020	608.2	493.2	102.9	118.8	116.9	111.7	114.9	101.5		0.00045637	-4.81802	0.951986	-1.02449		II	ATBRM/BRM/CHR2 (ARABIDOPSIS THALIANA BRAHMA); ATP binding / DNA binding / helicase/ transcription regulator
258084_at	AT3G26020	1163.2	1091.8	356.8	231.1	371.3	533.1	148	161.1		0.000925076	-2.49337	0.143896	-1.90197		II	serine/threonine protein phosphatase 2A (PP2A) regulatory subunit B', putative
263159_at	AT1G54130	5246.9	6054.3	1027.4	682.4	1939.2	1540.5	1047	640.7		0.00045316	-3.24775	0.977603	-1.01309		II	RSH3 (RELA/SPOT HOMOLOG 3); catalytic
266868_at	AT2G44630	17.8	7.9	22.1	26.5	71.8	48.5	85.5	75.4		0.00836577	4.68093	0.00452887	3.3107			kelch repeat-containing F-box family protein
266590_at	AT2G46240	289.4	354.9	1.2	21.6	63.9	52.2	8.1	17.6		0.000442631	-5.54953	0.956239	1.12719		II	BAG6 (ARABIDOPSIS THALIANA BCL-2-ASSOCIATED ATHANOGENE 6); calmodulin binding / protein binding
259257_at	AT3G07760	2103.5	1609.9	836.5	931.9	3772.5	3930	980.2	1262.9		0.000703437	2.07424	0.324344	1.26843			similar to unnamed protein product [Vitis vinifera] (GB:CAO41197.1); contains InterPro domain Sterile alpha motif SAM (InterPro:IPR001660); contains InterPro domain Sterile alpha motif homology (InterPro:IPR010993); contains InterPro domain Sterile alpha motif homology 2 (InterPro:IPR011510)
265174_s_at	AT1G23470;AT1G23460	155	198.3	58.5	50.1	18.9	38.7	23.5	19.8		0.000993803	-6.13368	0.129562	-2.50808		II	[AT1G23470, pseudogene, polygalacturonase (pectinase), putative, similar to polygalacturonase (Cucumis sativus) GI:6624205; contains Pfam profiles PF00461: Signal peptidase I, PF00295: Polygalacturonase (pectinase); blastp match of 69% identity and 4.8e-49 P-value to GP|6624205|dbj|BAA88472.1||AB035890 polygalacturonase {Cucumis sativus}];[AT1G23460, polygalacturonase]
265162_at	AT1G30910	474	469.7	629.5	710	1029.7	950.5	685.1	613.5		0.000394166	2.09834	0.687774	-1.0315			molybdenum cofactor sulfurase family protein
259156_at	AT3G10380	991.5	1072.7	318.1	240.3	448.3	342.1	318.5	247.5		0.000450862	-2.61159	0.952675	1.01361		II	SEC8 (secretion 8)
247630_at	AT5G60410	1707.9	1841.9	451.5	223.4	558.6	503.2	437.4	240.9		0.000460114	-3.34319	0.989209	1.00504		II	ATSIZ1/SIZ1; DNA binding / SUMO ligase
246528_at	AT5G15640	2328.4	1989.1	430.1	300.2	655.8	808.1	342.1	303.4		0.0005215	-2.94931	0.777021	-1.13137		II	mitochondrial substrate carrier family protein
250695_at	AT5G06740	197.2	151.6	1.7	7.3	5.4	4.5	3.9	3.7		0.000477374	-35.2323	0.967698	-1.18421		II	lectin protein kinase family protein
248254_at	AT5G53320	43.4	49.8	6.4	5.5	2.5	2.1	14.5	5.8		0.000320578	-20.2609	0.334888	1.70588		II	leucine-rich repeat transmembrane protein kinase, putative
250693_at	AT5G06600	671.7	712.6	305.5	205.3	256.5	272.5	255.7	198.3		0.000609978	-2.61682	0.551029	-1.12511		II	UBP12 (UBIQUITIN-SPECIFIC PROTEASE 12); ubiquitin-specific protease
261320_at	AT1G53120	226.3	183.1	572	619.3	428.1	421.9	664.7	629		0.00106658	2.07621	0.120488	1.08596		I	RNA-binding S4 domain-containing protein
265111_at	AT1G62510	4415.1	4327.6	903	1272.6	10763.7	9306.1	2293.5	1413.6		0.000781027	2.29561	0.282222	1.70394			protease inhibitor/seed storage/lipid transfer protein (LTP) family protein
267009_at	AT2G39260	226.6	270.1	91.3	102.1	96.9	77.8	59.1	76.1		0.000909956	-2.84316	0.185928	-1.43047		II	RNA binding
247834_at	AT5G58490	548	601	758.3	841.2	817.2	799.6	933.4	934.6		0.00270294	1.40714	0.0191272	1.16786			cinnamoyl-CoA reductase family
258277_at	AT3G26830	4265.1	3564.4	461	69.1	957.8	1139.6	78.8	115.4		0.000598665	-3.73296	0.595161	-2.72966		II	PAD3 (PHYTOALEXIN DEFICIENT 3); oxygen binding
258622_at	AT3G02720	461	468.9	1180.3	1153.3	571.3	453.9	1849.5	1715.6		0.49628	1.10248	0.000642399	1.52773			DJ-1 family protein / protease-related
248583_at	AT5G49930	491.4	435.5	121.1	77	145.3	114.2	141.4	111.4		0.000345663	-3.57187	0.405567	1.27612		II	EMB1441 (EMBRYO DEFECTIVE 1441); nucleic acid binding
250249_at	AT5G13760	1193.3	1263.6	424.4	387.5	814.7	886.8	359.5	389.3		0.000658777	-1.44396	0.467653	-1.08427			similar to unknown protein [Arabidopsis thaliana] (TAIR:AT3G04440.1); similar to unknown protein [Arabidopsis thaliana] (TAIR:AT3G03700.1); similar to unnamed protein product [Vitis vinifera] (GB:CAO40758.1); contains InterPro domain Protein of unknown function DUF580 (InterPro:IPR007603)
265712_s_at	AT3G11810;AT2G03330	3013.1	2815.2	1687	1597	3849.9	3983.4	1567.6	1601.8		0.00038601	1.34401	0.563109	-1.03616			[AT3G11810, similar to unknown protein [Arabidopsis thaliana] (TAIR:AT2G03330.1); similar to hypothetical protein OsI_036713 [Oryza sativa (indica cultivar-group)] (GB:EAY82754.1)];[AT2G03330, similar to unknown protein [Arabidopsis thaliana] (TAIR:AT3G11810.1); similar to hypothetical protein OsI_036713 [Oryza sativa (indica cultivar-group)] (GB:EAY82754.1)]
261727_at	AT1G76090	1193.6	1095.6	711.6	999.6	2126	1889.6	1397.4	1419.9		0.00319489	1.75415	0.0154341	1.64639			SMT3 (S-adenosyl-methionine-sterol-C-methyltransferase 3); S-adenosylmethionine-dependent methyltransferase
259890_at	AT1G72750	1273.3	1373.8	1517.9	1518	2460.2	2275.6	1436.9	1636.6		0.000522816	1.78905	0.863401	1.01239			ATTIM23-2 (Arabidopsis thaliana translocase inner membrane subunit 23-2); P-P-bond-hydrolysis-driven protein transmembrane transporter
253987_at	AT4G26270	1312.4	1514.6	219.3	31	418.8	353	119.6	60.7		0.000557679	-3.66287	0.750067	-1.38824		II	phosphofructokinase family protein
258043_at	AT3G21290	350.2	302.3	33	67.5	81.3	82.3	76.3	80.1		0.000306525	-3.98839	0.252418	1.55622		II	dentin sialophosphoprotein-related
262896_at	AT1G59820	1189.3	1000.4	232.1	170	339.7	283.6	229	227.5		0.000428882	-3.51308	0.728518	1.13529		II	haloacid dehalogenase-like hydrolase family protein
256827_at	AT3G18570	71.8	79.2	7	4.2	22.2	22.4	15.5	4.8		0.000348812	-3.38565	0.388319	1.8125		II	glycine-rich protein / oleosin
250682_x_at	AT5G06630	12	18.9	70	60.8	46.6	31.5	115.2	125.2		0.0358234	2.52751	0.00194683	1.83792		I	proline-rich extensin-like family protein
258817_at	AT3G04750	128.4	114.1	55.7	62	24.9	40.9	59.7	47		0.000628206	-3.68541	0.577909	-1.10309		II	pentatricopeptide (PPR) repeat-containing protein
263145_at	AT1G54090	703	694.9	287.8	176.2	311.5	269.6	199.4	157		0.000804924	-2.40561	0.296265	-1.30191		II	ATEXO70D2 (exocyst subunit EXO70 family protein D2); protein binding
261241_at	AT1G32950	243	224.8	7.4	24.3	39.1	81.9	6.9	10.2		0.000586755	-3.86612	0.698538	-1.8538		II	subtilase family protein
248349_at	AT5G52240	2411.1	2280.8	2586.9	2601.4	3167.7	3194.8	2750.6	3031.5		0.00161426	1.35606	0.0541667	1.11445			MSBP1 (MEMBRANE STEROID BINDING PROTEIN 1)
255421_at	AT4G03260	2112.7	1806.7	443.1	219.6	576.7	554.8	352.7	340.2		0.000486029	-3.4639	0.915875	1.04557		II	leucine-rich repeat family protein
250781_at	AT5G05410	5986.3	4847.7	217.5	83.2	884.3	1250.6	148.9	113.4		0.000517154	-5.07471	0.966189	-1.1464		II	DREB2A (DRE-BINDING PROTEIN 2A); DNA binding / transcription activator/ transcription factor
261973_at	AT1G64610	2170.9	1782.5	164.9	16.4	443.8	449.4	114.2	113.2		0.000481512	-4.42611	0.883019	1.25427		II	WD-40 repeat family protein
258525_at	AT3G06810	280.6	337.4	27.5	24.4	67.6	61.2	41.9	4.6		0.00053543	-4.79814	0.916387	-1.11613		II	IBR3 (IBA-RESPONSE 3); acyl-CoA dehydrogenase/ oxidoreductase
261618_at	AT1G33110	1485.9	1521.4	654.2	532.6	725.1	702.9	667.4	793.8		0.000244232	-2.10595	0.0977597	1.23121		II	MATE efflux family protein
251636_at	AT3G57530	2730.1	3228.7	460.5	238.2	1015.3	876.7	366.6	277.8		0.000543523	-3.14947	0.899371	-1.08426		II	CPK32 (CALCIUM-DEPENDENT PROTEIN KINASE 32); calmodulin-dependent protein kinase/ kinase
263172_at	AT1G54170	514.9	469.5	156.7	115.9	230.8	190.8	151.3	156.4		0.000405139	-2.33491	0.534661	1.12876		II	CID3 (CTC-Interacting Domain 3)
248270_at	AT5G53450	1932.2	2173.9	862.3	864.3	1361.7	1266	643.1	536.6		0.00174097	-1.56262	0.0512119	-1.46359			ORG1 (OBP3-RESPONSIVE GENE 1); kinase
254929_at	AT4G11440	10.3	12.8	36.3	32.1	12.3	14.5	65.6	74.6		0.643639	1.16017	0.000633932	2.04971		I	binding
254652_at	AT4G18170	1801.9	1675.5	323.2	297.6	445.8	766.7	206.9	183.4		0.000762524	-2.86796	0.400266	-1.59057		II	WRKY28 (WRKY DNA-binding protein 28); transcription factor
245489_at	AT4G16280	364.7	373.8	75.3	34.6	190.2	180.3	86.1	81.8		0.000269265	-1.99325	0.129633	1.52775		II	FCA; RNA binding
250833_at	AT5G04540	1167.8	999.7	170.9	98.2	393.3	351.9	172.5	123.6		0.000488809	-2.90862	0.853585	1.10033		II	inositol or phosphatidylinositol phosphatase/ phosphoric monoester hydrolase/ protein tyrosine phosphatase
260381_at	AT1G73860	7.5	2.9	2.9	1.8	44.6	36.6	13.9	6.3		0.00112966	7.80769	0.141907	4.29787			microtubule motor
260391_at	AT1G74020	7219.2	6619.8	797.4	476.8	2199.9	3219.2	375.9	484.5		0.000637042	-2.55375	0.659048	-1.48094		II	SS2 (STRICTOSIDINE SYNTHASE 2); strictosidine synthase
263755_at	AT2G21340	155.9	118.6	386.1	371.6	108.8	125.7	553.4	557.1		0.264234	-1.17058	0.000332718	1.46562			enhanced disease susceptibility protein, putative / salicylic acid induction deficient protein, putative
259355_at	AT3G05240	13.8	6.5	27.4	27.1	37.3	33.4	77.9	100.8		0.0429435	3.48276	0.00195892	3.2789		I	pentatricopeptide (PPR) repeat-containing protein
256066_at	AT1G06980	19.5	10.6	40.7	36.7	92.7	112.4	68.6	48.3		0.00116622	6.81395	0.135326	1.51034			similar to unknown protein [Arabidopsis thaliana] (TAIR:AT2G30230.1); similar to unnamed protein product [Vitis vinifera] (GB:CAO21365.1); similar to hypothetical protein [Vitis vinifera] (GB:CAN59819.1)
257860_at	AT3G13062	1795.7	2226.9	2356.7	2561	3817.1	3788.4	2456.7	2690.7		0.000679534	1.89069	0.574596	1.04671			similar to unknown protein [Arabidopsis thaliana] (TAIR:AT1G55960.1); similar to unnamed protein product [Vitis vinifera] (GB:CAO41766.1); contains InterPro domain Lipid-binding START (InterPro:IPR002913)
260621_at	AT1G08065	6	7.9	11.4	30.5	34.3	28.7	67.8	73.2		0.0284966	4.53237	0.00248809	3.36516		I	carbonate dehydratase/ zinc ion binding
247113_at	AT5G65960	1009.4	970.6	598.4	573.2	1361.7	1233.1	871.7	797.2		0.0050383	1.31051	0.0106727	1.42446			similar to CM0216.310.nc [Lotus japonicus] (GB:BAF98215.1); contains domain SSF52540 (SSF52540); contains domain PTHR11708 (PTHR11708)
253630_at	AT4G30490	6690.1	6642.2	1972.4	1201.8	3127.9	3693.6	1290.7	841.5		0.000957476	-1.95445	0.235843	-1.4887		II	AFG1-like ATPase family protein
253005_at	AT4G38100	317.1	262.1	620.3	566.6	512.6	534.4	642.5	649.2		0.0011769	1.80767	0.138235	1.0883		I	threonine endopeptidase
262814_at	AT1G11660	466.8	575.8	129.7	83.4	144	93.9	54.5	42.1		0.000916158	-4.38251	0.271217	-2.206		II	heat shock protein, putative
260445_at	AT1G68370	1031.5	1095.9	350.2	242.7	514.9	409.3	281.2	194.4		0.00078335	-2.30188	0.421593	-1.24664		II	ARG1 (ALTERED RESPONSE TO GRAVITY 1)
252338_at	AT3G48890	5264.6	5057.3	1290.8	883.9	2481.5	3015.8	822.8	1006.2		0.000715846	-1.87763	0.537806	-1.18901		II	ATMP2 (MEMBRANE STEROID BINDING PROTEIN 2); heme binding / transition metal ion binding
259512_at	AT1G12360	2585.6	3272.7	333	143.7	503.8	344.6	166.6	110.6		0.000638946	-6.90512	0.719685	-1.7197		II	KEU (KEULE); protein transporter
245140_at	AT2G45420	15.8	19.4	44.4	36.4	1.8	3.3	3.8	13.5		0.0318675	-6.90196	0.00241436	-4.67052			LBD18 (LOB DOMAIN-CONTAINING PROTEIN 18)
254905_at	AT4G11170	873.7	690.1	37.1	35.8	121.8	103.7	43.1	54.6		0.000512926	-6.93481	0.858758	1.34019		II	disease resistance protein (TIR-NBS-LRR class), putative
265302_at	AT2G13970	182.5	170.4	7.7	9	54.1	76	22.7	7		0.000439115	-2.71253	0.567758	1.77844		II	transposable element gene
253552_at	AT4G30890	538.1	548.5	154.3	97.7	250.5	189.6	148	117.1		0.00051308	-2.46898	0.845793	1.05198		II	UBP24 (UBIQUITIN-SPECIFIC PROTEASE 24); ubiquitin-specific protease
247481_at	AT5G62400	3.6	2.8	24.9	31	2.9	1.8	5.4	6.8		0.726438	-1.3617	0.000645185	-4.58197			contains InterPro domain ENTH/VHS (InterPro:IPR008942)
267045_at	AT2G34180	308.3	362.4	9.8	1.3	123	141	6.1	2.2		0.000571967	-2.54053	0.948649	-1.33735		II	CIPK13 (SNF1-RELATED PROTEIN KINASE 3.7); kinase
249091_at	AT5G43860	58	40.9	79	79.8	99.8	83.1	150	132.9		0.0155958	1.84934	0.00395558	1.78149		I	ATCLH2 (Chlorophyll-chlorophyllido hydrolase 2)
267202_s_at	AT2G31020;AT2G31030	306.1	258.2	16	24.4	65.9	80.9	32.1	48.4		0.000381528	-3.84401	0.348415	1.99257		II	[AT2G31020, oxysterol-binding family protein];[AT2G31030, oxysterol-binding family protein]
262183_at	AT1G77890	757.2	820.3	107.5	40.5	378.7	294.7	82	90.1		0.000512766	-2.34259	0.798406	1.16284		II	similar to unknown protein [Arabidopsis thaliana] (TAIR:AT4G08540.1); similar to unnamed protein product [Vitis vinifera] (GB:CAO61775.1); contains domain PTHR21297 (PTHR21297)
246140_at	AT5G19910	195.4	188	222.7	195.1	269.4	238.3	318.2	350.7		0.029973	1.3242	0.00263504	1.60101			SOH1 family protein
255495_at	AT4G02720	759.7	920.5	189.9	195	308.2	247.8	112.1	153.7		0.000846734	-3.02194	0.394724	-1.44808		II	similar to unnamed protein product [Vitis vinifera] (GB:CAO22538.1); similar to predicted protein [Physcomitrella patens subsp. patens] (GB:EDQ68232.1); contains InterPro domain Protein of unknown function DUF926 (InterPro:IPR009269)
247075_at	AT5G66410	133.5	160	402	419.1	133.3	147.9	289.5	295.7		0.648021	-1.04374	0.000699283	-1.40311			PLP3B (PHOSDUCIN-LIKE PROTEIN 3 HOMOLOG)
260582_at	AT2G47200	225.4	253.8	30.9	40.3	708.8	593.1	49.7	40.7		0.000630186	2.71682	0.831866	1.26966			unknown protein
255723_at	AT3G29575	3510.3	3497	2326.2	2999	6188.5	6306.7	3046	3767.1		0.00144849	1.78317	0.101543	1.27941			similar to TMAC2 (TWO OR MORE ABRES-CONTAINING GENE 2) [Arabidopsis thaliana] (TAIR:AT3G02140.1); similar to unnamed protein product [Vitis vinifera] (GB:CAO49169.1); contains InterPro domain Protein of unknown function DUF1675 (InterPro:IPR012463)
248137_at	AT5G54950	61.5	61.4	38	32	28.8	33.7	26.7	17.1		0.00228329	-1.9664	0.0398017	-1.59817		II	aconitate hydratase-related / citrate hydro-lyase-related / aconitase-related
255398_at	AT4G03740	36	33	6.9	3.3	8.6	1.8	5.7	4.9		0.000564554	-6.63461	0.948915	1.03922		II	similar to SLL3 ORF2 protein [Brassica oleracea] (GB:ABD65153.1)
260731_at	AT1G17500	200.3	199.1	89.8	55.5	80	67.7	71.9	65.7		0.000651466	-2.70413	0.78306	-1.05596		II	ATPase, coupled to transmembrane movement of ions, phosphorylative mechanism
252827_at	AT4G39950	7397.3	5982.4	550.6	300.6	1571.5	1722.4	349.8	435.8		0.000594593	-4.06196	0.951965	-1.0835		II	CYP79B2 (cytochrome P450, family 79, subfamily B, polypeptide 2); oxygen binding
248819_at	AT5G47050	575.8	542	670.3	572.9	1631	1385.8	621.1	725.6		0.000714575	2.69887	0.635512	1.08325			ATP binding / protein binding / shikimate kinase/ zinc ion binding
249307_s_at	AT5G41360;AT5G41370	423.5	391	71.6	25.7	138.4	124.4	46.2	90.8		0.000437199	-3.09932	0.485466	1.40802		II	[AT5G41360, XPB2 (ARABIDOPSIS HOMOLOG OF XERODERMA PIGMENTOSUM COMPLEMENTATION GROUP B 2); ATP-dependent helicase];[AT5G41370, XPB1 (ARABIDOPSIS HOMOLOG OF XERODERMA PIGMENTOSUM COMPLEMENTATION GROUP B 1); ATP-dependent helicase]
255725_at	AT1G25540	464.6	416.1	70.8	32.8	126.8	69	86.1	101.7		0.000352621	-4.49796	0.237987	1.81274		II	PFT1 (PHYTOCHROME AND FLOWERING TIME 1)
258173_at	AT3G21630	2137.2	2025.5	670.2	400.6	801.6	872	646	465.7		0.000550756	-2.48727	0.876817	1.0382		II	CERK1 (CHITIN ELICITOR RECEPTOR KINASE 1); kinase/ receptor signaling protein/ transmembrane receptor protein kinase
265379_at	AT2G18340	41	47.7	17.3	23.6	5.2	4.6	24.7	27.6		0.000321078	-9.05102	0.170513	1.27873			late embryogenesis abundant domain-containing protein / LEA domain-containing protein
252940_at	AT4G39270	1064.4	1313.2	62.5	25.4	290.9	293.4	71.1	45.7		0.000555437	-4.06914	0.879421	1.32878		II	leucine-rich repeat transmembrane protein kinase, putative
259851_at	AT1G72250	2.9	6.2	2.5	3.9	2.7	5.5	31.3	25.8		0.86713	-1.10976	0.000552103	8.92188		I	kinesin motor protein-related
263685_at	AT1G26830	1135.1	1310.1	190.8	116	325	189.7	211.4	51.5		0.00064584	-4.75073	0.837101	-1.16698		II	ATCUL3/ATCUL3A/CUL3/CUL3A (Cullin 3A); protein binding / ubiquitin-protein ligase
258099_at	AT3G23540	1126	1144.3	407.4	307.1	713.6	768	348.4	314		0.000759168	-1.53233	0.574162	-1.07865			similar to unknown protein [Arabidopsis thaliana] (TAIR:AT4G14290.1); similar to unnamed protein product [Vitis vinifera] (GB:CAO71078.1); contains InterPro domain Alpha/beta hydrolase fold-1 (InterPro:IPR000073)
258129_at	AT3G24620	33.2	28	20.6	23.7	22.2	24.8	4.4	6.3		0.0428731	-1.30213	0.00227661	-4.14019		II	ATROPGEF8/ROPGEF8 (KINASE PARTNER PROTEIN-LIKE); Rho guanyl-nucleotide exchange factor/
253440_at	AT4G32570	205.7	202	511.5	558	288.4	333.9	676.6	655.4		0.0114316	1.52637	0.00562641	1.24544			TIFY8
246034_at	AT5G08350	4407.9	3943.3	319.7	427.7	1911.4	2159.4	595.7	356.7		0.000503264	-2.05149	0.648002	1.27428		II	GRAM domain-containing protein / ABA-responsive protein-related
254872_at	AT4G11560	547	618.7	203.2	149	191.6	101	130.1	169.7		0.00076241	-3.98394	0.608727	-1.17478		II	bromo-adjacent homology (BAH) domain-containing protein
265721_at	AT2G40090	390.1	371.7	98.1	77.3	148.9	89.1	112.8	81.8		0.000527022	-3.20084	0.72829	1.10946		II	ATATH9 (ABC2 homolog 9)
264460_at	AT1G10170	1262.1	1100.5	199.9	199	463.5	321.4	220	123.1		0.000698144	-3.01007	0.754895	-1.16263		II	ATNFXL1; transcription factor
248009_at	AT5G56280	354	347.1	664.7	616.7	431.1	400.3	372.5	378.8		0.033263	1.18585	0.000203762	-1.70558			CSN6A (COP9 SIGNALOSOME SUBUNIT 6A)
267576_at	AT2G30640	93.1	102.7	4.1	12.7	26.3	39.3	10.6	6.2		0.000612562	-2.98476	1	1		II	transposable element gene
264766_at	AT1G61420	272.8	316.8	41.8	35.2	139.1	110.5	27.9	18.9		0.00085763	-2.36218	0.470578	-1.6453		II	S-locus lectin protein kinase family protein
265729_at	AT2G31960	810.5	785.6	213.6	275.6	346.9	227.4	241.6	283		0.000540153	-2.77921	0.743982	1.07236		II	ATGSL03 (GLUCAN SYNTHASE-LIKE 3); 1,3-beta-glucan synthase/ transferase, transferring glycosyl groups
256875_at	AT3G26330	6.8	16.9	45.2	53.1	3.5	9.3	5	6.6		0.337638	-1.85156	0.000979674	-8.47414			CYP71B37 (cytochrome P450, family 71, subfamily B, polypeptide 37); oxygen binding
248682_at	AT5G48810	3717.4	4167.2	5917.1	6276.7	6092.2	6209.6	5898.3	6040.5		0.000495392	1.56023	0.583026	-1.02136			ATB5-B (Cytochrome b5 B)
252335_at	AT3G48860	1317.3	1276.5	201	135.3	817	695.8	219.2	199.3		0.000459536	-1.71457	0.468051	1.24442		II	similar to unknown protein [Arabidopsis thaliana] (TAIR:AT5G23700.1); similar to unnamed protein product [Vitis vinifera] (GB:CAO68373.1)
257022_at	AT3G19580	5639.8	5270.9	1319.8	1025.5	3559.5	3890.3	931.5	782.3		0.00119298	-1.46456	0.207952	-1.36848			AZF2 (ARABIDOPSIS ZINC-FINGER PROTEIN 2); nucleic acid binding / transcription factor/ zinc ion binding
256623_at	AT3G19960	254.4	238	80	50.1	89.3	69.4	82	55.7		0.000573566	-3.10271	0.831877	1.05842		II	ATATM (myosin 1); motor
253692_at	AT4G29720	66.6	28.3	253.3	229.2	97.8	83.6	362	378		0.0709035	1.91149	0.00189629	1.53368			ATPAO5 (POLYAMINE OXIDASE 5); amine oxidase
256995_at	AT3G25840	465.9	534.6	173.5	125.2	150.9	181.8	172.6	178.1		0.000459316	-3.00721	0.458131	1.17409		II	protein kinase family protein
249637_at	AT5G36900	58	48.8	20.1	25.4	8.4	18.5	11.9	6.7		0.00190465	-3.97026	0.0707062	-2.44624		II	unknown protein
252017_at	AT3G52970	8.2	10.5	3.6	7.3	14.4	31.3	51.5	56.2		0.10219	2.44385	0.00162921	9.88073		I	CYP76G1 (cytochrome P450, family 76, subfamily G, polypeptide 1); oxygen binding
251248_at	AT3G62150	1388.9	1756.5	46.8	54.2	219.4	284.6	76	102.4		0.000566633	-6.24087	0.784516	1.76634		II	PGP21 (P-GLYCOPROTEIN 21); ATPase, coupled to transmembrane movement of substances
264551_at	AT1G09460	72	55.1	30.2	27.5	82.1	98.2	85	81.8		0.0337717	1.41857	0.00287958	2.89081			glucan endo-1,3-beta-glucosidase-related
263110_at	AT1G65220	2765.3	2638.4	885.9	600.9	1331	1453.4	740.9	486.8		0.000916779	-1.94071	0.432783	-1.21105		II	eIF4-gamma/eIF5/eIF2-epsilon domain-containing protein
247532_at	AT5G61560	1063.4	1286.1	99.5	40.7	346.9	335.1	96.9	122.9		0.000528386	-3.44501	0.653025	1.56776		II	protein kinase family protein
248266_at	AT5G53440	575.7	532.1	164.3	118.3	242	173.1	158.6	170.8		0.000487008	-2.66875	0.521911	1.16561		II	similar to unknown protein [Arabidopsis thaliana] (TAIR:AT1G56660.1); similar to hypothetical protein [Vitis vinifera] (GB:CAN70975.1)
245261_at	AT4G14385	528.6	591	481.3	520.4	899.1	1020.1	679.1	607.7		0.00204714	1.71418	0.0638578	1.28462			similar to unnamed protein product [Vitis vinifera] (GB:CAO71406.1); contains InterPro domain Histone H4 acetyltransferase, NuA4 complex, Eaf6 (InterPro:IPR015418)
250071_at	AT5G18000	5.1	4.2	4.4	2.5	1.8	5.8	31.7	26.1		0.755083	-1.22368	0.000561244	8.37681		I	transcriptional factor B3 family protein
264193_at	AT1G54610	464.7	465.2	188.1	147.4	201.6	166.6	187.8	232.4		0.000339834	-2.52553	0.161246	1.25246		II	protein kinase family protein
255281_at	AT4G04970	497.9	556	180.3	208.9	246.9	264.9	236.2	216.3		0.000396958	-2.0592	0.270667	1.16264		II	ATGSL1 (GLUCAN SYNTHASE LIKE-1); 1,3-beta-glucan synthase/ transferase, transferring glycosyl groups
266652_at	AT2G25760	880.2	966.2	248.2	190.3	463.1	392.8	261.5	193.3		0.00060258	-2.15726	0.879436	1.03717		II	protein kinase family protein
256329_at	AT1G76850	522.5	582.9	167.7	55.5	133.2	135.5	97.5	90.8		0.000752581	-4.11388	0.718643	-1.18534		II	SEC5A (EXOCYST COMPLEX COMPONENT SEC5)
248969_at	AT5G45310	1356.1	944.1	508.3	700.1	2690.9	2688.5	654.9	596.4		0.000684249	2.33867	0.901057	1.0355			similar to unnamed protein product [Vitis vinifera] (GB:CAO63757.1)
249045_at	AT5G44380	1795.2	2115.5	39.7	19.3	369.5	651.5	10.1	28		0.000669622	-3.83026	0.948211	-1.54856		II	FAD-binding domain-containing protein
261169_at	AT1G04920	17.6	13.4	40.1	51.7	3.6	3	16.5	15.1		0.0500251	-4.69697	0.00237871	-2.90506			ATSPS3F (sucrose phosphate synthase 3F); sucrose-phosphate synthase/ transferase, transferring glycosyl groups
245251_at	AT4G17615	2298.2	2142.1	406.5	366.3	643.7	1046.8	300.7	251.8		0.000880338	-2.62662	0.515163	-1.39873		II	CBL1 (CALCINEURIN B-LIKE PROTEIN 1); calcium ion binding
250946_at	AT5G03420	425.6	484	182.6	91.2	130.3	125.7	82.3	98.7		0.00108985	-3.55312	0.297981	-1.51271		II	dentin sialophosphoprotein-related
248347_at	AT5G52250	1241.3	1186.2	208.7	201.2	1773.4	1970.7	235.9	270.2		0.000858862	1.54237	0.548462	1.23469			transducin family protein / WD-40 repeat family protein
258746_at	AT3G05950	173	124.1	38.4	20.5	363.5	364.9	19.4	61.3		0.000800622	2.4517	0.668641	1.37012			germin-like protein, putative
250351_at	AT5G12030	4587.5	3853	111	34.1	534.5	1206.7	7.1	60.6		0.000692607	-4.84752	0.918114	-2.14328		II	AT-HSP17.6A (Arabidopsis thaliana heat shock protein 17.6A)
246028_at	AT5G21170	7720	7222.9	2565.2	3098	10210	9598.1	3677.6	3592.8		0.00196969	1.32559	0.0760489	1.2838			5'-AMP-activated protein kinase beta-2 subunit, putative
254269_at	AT4G23050	575.7	670.7	113.3	129.9	199.2	233.3	84.7	150.2		0.000691881	-2.88185	0.927663	-1.03533		II	protein kinase, putative
248528_at	AT5G50760	5242.8	4840.7	125.3	45	1525.3	2342.9	32.2	135.4		0.000671686	-2.60677	0.996889	-1.01611		II	auxin-responsive family protein
252134_at	AT3G50910	1770	1712.8	508.3	176.7	606.4	539.7	363.6	330		0.000661472	-3.03883	0.973543	1.01255		II	similar to unknown protein [Arabidopsis thaliana] (TAIR:AT5G66480.1); similar to hypothetical protein [Thellungiella halophila] (GB:ABB45854.1)
262728_at	AT1G75820	500.1	289.3	1032.3	1190.7	1040.3	923	1893.3	1660.1		0.0110378	2.48708	0.00712625	1.59847		I	CLV1 (CLAVATA 1); ATP binding / kinase/ protein serine/threonine kinase
258516_at	AT3G06490	1939.3	1696.9	45.8	67.5	342.9	651.5	65.5	23.6		0.000698597	-3.65668	0.935159	-1.2716		II	MYB108 (MYB DOMAIN PROTEIN 108); DNA binding / transcription factor
258282_at	AT3G26910	907.8	744.5	109.1	61.9	154.3	182.8	165.4	120.9		0.000474054	-4.90151	0.411488	1.67427		II	hydroxyproline-rich glycoprotein family protein
260161_at	AT1G79860	9.8	11.6	7.7	1.3	26.2	15.9	58.2	46.1		0.164447	1.96729	0.0014404	11.5889		I	ATROPGEF12/MEE64/ROPGEF12 (MATERNAL EFFECT EMBRYO ARREST 64); Rho guanyl-nucleotide exchange factor/
248302_at	AT5G53160	3115.4	2760.3	2070.9	2429.9	4690.8	4680.3	2404.9	2761.2		0.00132541	1.59489	0.202609	1.14782			similar to unknown protein [Arabidopsis thaliana] (TAIR:AT4G27920.1); similar to unnamed protein product [Vitis vinifera] (GB:CAO69376.1); similar to hypothetical protein [Vitis vinifera] (GB:CAN64668.1); contains InterPro domain Bet v I allergen; (InterPro:IPR000916)
262244_at	AT1G48260	3512.3	2911.9	149.6	183.7	878.7	1135.5	195.4	138.2		0.00068486	-3.18945	0.999515	1.0009		II	CIPK17 (SNF1-RELATED PROTEIN KINASE 3.21); kinase
251805_at	AT3G55530	365.9	406.3	420.5	445.7	656.1	613.1	425.7	471.2		0.000867231	1.64362	0.610342	1.03544			SDIR1 (SALT- AND DROUGHT-INDUCED RING FINGER1); protein binding / ubiquitin-protein ligase/ zinc ion binding
260042_at	AT1G68820	1840.9	2026.8	472.8	506.8	1222.5	1275.3	516.8	456		0.000704815	-1.54844	0.964906	-1.00699			membrane protein, putative
262274_at	AT1G68720	308.7	309.1	131.7	95.2	143.7	94.9	99.3	81.7		0.00107248	-2.58927	0.363997	-1.25359		II	cytidine/deoxycytidylate deaminase family protein
245765_at	AT1G33600	2912.1	2917.1	418.6	184.2	1220.9	965.3	767.5	486.3		0.000322216	-2.66636	0.108222	2.07996		II	leucine-rich repeat family protein
261180_at	AT1G34590	7.8	2.8	22.6	26.4	31.8	33.7	32.4	25.5		0.00123111	6.17924	0.256732	1.18163		I	transposable element gene
266355_at	AT2G01400	77	103.9	180.5	188	228.3	227.8	143.1	139.1		0.000160095	2.52128	0.0123933	-1.30581			unknown protein
245308_at	AT4G17486	1757.3	2030.7	535.9	446.9	661.4	897.9	373.7	310.1		0.00112702	-2.4293	0.325576	-1.43726		II	Identical to UPF0326 protein At4g17486 [Arabidopsis Thaliana] (GB:Q93VG8;GB:O23591;GB:Q9FPJ0); similar to unknown protein [Arabidopsis thaliana] (TAIR:AT5G47310.1); similar to hypothetical protein 40.t00020 [Brassica oleracea] (GB:ABD65143.1); contains InterPro domain Protein of unknown function DUF862, eukaryotic (InterPro:IPR008580)
264351_at	AT1G03370	898.5	843.7	297.1	154.8	297.9	229.2	275.8	227.8		0.000589826	-3.30526	0.69593	1.11441		II	C2 domain-containing protein / GRAM domain-containing protein
247898_at	AT5G57360	601.9	592.6	610.5	603	937	936.9	701	853.1		0.00324905	1.56877	0.0342778	1.28068			ZTL (ZEITLUPE); ubiquitin-protein ligase
247280_at	AT5G64260	3082.7	3232.2	3356	3402	5266.6	4801.1	3320.9	3656.2		0.000871271	1.59428	0.629823	1.03242			phosphate-responsive protein, putative
262082_s_at	AT1G56140;AT1G56130;AT1G56120	1654.8	1331.7	192.4	69.1	377.4	352.6	113.9	86.2		0.00078367	-4.0911	0.815156	-1.30685		II	[AT1G56140, leucine-rich repeat family protein / protein kinase family protein];[AT1G56130, leucine-rich repeat family protein / protein kinase family protein];[AT1G56120, leucine-rich repeat family protein / protein kinase family protein]
263118_at	AT1G03090	9820.7	10647.4	336.9	196.6	6365.9	5419	432.6	338.5		0.000636785	-1.73681	0.804152	1.44536		II	MCCA (3-methylcrotonyl-CoA carboxylase 1)
259983_at	AT1G76490	12157.3	10883.9	5186.8	6013.8	20824.8	18096	7961.5	8216.9		0.00200603	1.68918	0.0879577	1.44442			HMG1 (3-HYDROXY-3-METHYLGLUTARYL COA REDUCTASE)
246419_at	AT5G17030	5	2.5	7	2.2	7	2.5	42.7	54.2		0.844092	1.26667	0.000775833	10.5326		I	UDP-glucoronosyl/UDP-glucosyl transferase family protein
245714_at	AT5G04280	538.9	514.4	480.6	426.5	735.9	700.8	497.3	488.7		0.00145802	1.364	0.183758	1.08698			glycine-rich RNA-binding protein
267524_at	AT2G30600	2064.5	2168.9	212.3	195.8	1572.1	1557.2	284.7	165.7		0.00061552	-1.35283	0.727237	1.10365			BTB/POZ domain-containing protein
253203_at	AT4G34710	7437.3	6554.6	2916.7	2090.3	1948.5	2650.5	1906	2473.3		0.000918442	-3.04238	0.587933	-1.14333		II	ADC2 (ARGININE DECARBOXYLASE 2)
258406_at	AT3G17611	263.4	305.8	269.4	277.5	393.6	425.6	350.6	329.5		0.00360073	1.43921	0.0309904	1.24355			rhomboid family protein / zinc finger protein-related
264372_at	AT1G11840	366.2	251.1	3577.3	3504.8	237	361.6	2415.2	2066		0.949824	-1.03124	0.000739634	-1.5804			ATGLX1 (GLYOXALASE I HOMOLOG); lactoylglutathione lyase
256631_at	AT3G28320	54.1	27.3	8.8	15.6	90.7	103.3	75.5	60.6		0.00927072	2.38329	0.0095335	5.57787			Identical to UPF0496 protein At3g28310/At3g28320 [Arabidopsis Thaliana] (GB:Q6E240;GB:Q9LHD4;GB:Q9LHD5); similar to AT14A [Arabidopsis thaliana] (TAIR:AT3G28290.1); similar to AT14A [Arabidopsis thaliana] (TAIR:AT3G28300.1); similar to Os03g0199100 [Oryza sativa (japonica cultivar-group)] (GB:NP_001049283.1); similar to unnamed protein product [Vitis vinifera] (GB:CAO22906.1); contains InterPro d…
263898_at	AT2G21950	996.4	1051.8	601.1	613.9	1522.1	1548.3	571.2	725.8		0.000975186	1.49907	0.52517	1.06749			SKIP6 (SKP1 INTERACTING PARTNER 6); ubiquitin-protein ligase
255521_at	AT4G02280	406.8	462.6	37.3	28.6	163.7	107	65.5	68.9		0.000453186	-3.21167	0.293089	2.03945		II	SUS3; UDP-glycosyltransferase/ sucrose synthase/ transferase, transferring glycosyl groups
251191_at	AT3G62590	1007.1	995.4	207.9	86.5	451.9	312.7	155.3	152		0.000697092	-2.61902	0.92623	1.04382		II	lipase class 3 family protein
249337_at	AT5G41080	6899	7270.2	120	107.2	3335.9	4262	116.6	74.9		0.000742108	-1.86488	0.962104	-1.18642		II	glycerophosphoryl diester phosphodiesterase family protein
252792_at	AT3G42240	12.2	7.5	11.3	19.9	20.6	32.1	51.9	48.6		0.0392569	2.67513	0.00317524	3.22115		I	transposable element gene
255308_at	AT4G04910	853	840.7	409.2	266.4	430.7	381.3	276.9	277.8		0.00119135	-2.08584	0.322478	-1.21796		II	NSF (N-ETHYLMALEIMIDE SENSITIVE FACTOR); ATP binding / binding / nucleoside-triphosphatase/ nucleotide binding
254248_at	AT4G23270	1330.2	1374.9	446.4	172.3	542.6	465.1	207.4	202		0.00113804	-2.68443	0.362717	-1.51124		II	protein kinase family protein
265826_at	AT2G35795	1082.4	1236.6	822.6	1060.5	2533.9	2277.6	957.1	959.5		0.000768026	2.07482	0.907327	1.01779			DNAJ heat shock N-terminal domain-containing protein
267602_at	AT2G32970	264.6	264.1	216.1	212.8	131.9	163	190.7	154.1		0.00235442	-1.79281	0.0689191	-1.24391			similar to unnamed protein product [Vitis vinifera] (GB:CAO24057.1)
259595_at	AT1G28050	233.2	234.1	82.6	64.8	138.6	93.6	31	32.2		0.00235505	-2.01249	0.0697318	-2.33228		II	zinc finger (B-box type) family protein
260429_at	AT1G72450	5865.5	5929.7	4193.4	4906.6	3317.7	4383.4	2405.1	2285.6		0.0109049	-1.53163	0.00842573	-1.94001		II	JAZ6/TIFY11B (JASMONATE-ZIM-DOMAIN PROTEIN 6)
247061_at	AT5G66780	108.8	89	57.8	26.1	3.6	14.1	3.9	4.3		0.00279261	-11.1751	0.0509836	-10.2317		II	similar to unknown [Ammopiptanthus mongolicus] (GB:AAW33981.1)
266016_at	AT2G18670	751.7	755.5	635.5	596.7	991.8	979.7	544.6	524.1		0.000136102	1.30805	0.00717062	-1.15299			zinc finger (C3HC4-type RING finger) family protein
264238_at	AT1G54740	3358.6	3156.7	521.8	771.3	5074.6	5578.5	791.5	566.7		0.000786144	1.63509	0.892295	1.05034			similar to structural constituent of ribosome [Arabidopsis thaliana] (TAIR:AT1G22110.1); similar to unknown [Populus trichocarpa x Populus deltoides] (GB:ABK96485.1)
250017_at	AT5G18140	697.4	841.3	1006.3	883.6	1090.9	1069	1600.7	1415.5		0.0297185	1.40372	0.00388921	1.59596			DNAJ heat shock N-terminal domain-containing protein
258086_at	AT3G25860	359.8	293.9	1614.3	1926.9	1262.5	1158.4	2064.7	1982.6		0.00194614	3.70338	0.10732	1.14292		I	LTA2 (PLASTID E2 SUBUNIT OF PYRUVATE DECARBOXYLASE); dihydrolipoyllysine-residue acetyltransferase
246779_at	AT5G27520	4073.3	4458.6	1009.2	1125.5	2289.3	2812.1	637.9	579		0.00184928	-1.67246	0.121625	-1.75421		II	mitochondrial substrate carrier family protein
259598_at	AT1G27980	2066.9	2167.5	272	139.8	1361.3	1451.4	294.9	231.2		0.000544593	-1.50546	0.463104	1.27756			pyridoxal-dependent decarboxylase family protein
262220_at	AT1G74740	434.3	422.9	129.2	42.1	141.3	114.1	83.8	86.4		0.000758988	-3.3563	0.987318	-1.00646		II	CPK30 (calcium-dependent protein kinase 30); calmodulin-dependent protein kinase/ kinase/ protein kinase
264283_at	AT1G61850	152.2	181.8	27	37.8	49.1	73.2	9.9	3.2		0.00174133	-2.73099	0.14331	-4.94657		II	patatin family protein
245699_at	AT5G04250	2241.1	2374.5	399.5	377.3	995.2	1359	264.1	204.1		0.00123743	-1.96058	0.328749	-1.65912		II	OTU-like cysteine protease family protein
254082_at	AT4G25720	2387.5	2545.8	708.7	412.3	664.4	1041.8	540.3	471.3		0.000862614	-2.8914	0.776739	-1.10815		II	glutamine cyclotransferase family protein
261394_at	AT1G79680	4874.4	3806.2	89.7	58.2	746.9	871.1	58.3	107.3		0.000751826	-5.36502	0.98257	1.11968		II	wall-associated kinase, putative
260064_at	AT1G73730	440.9	424.4	110.8	68.8	132.5	85.8	95.5	5.2		0.00119038	-3.96381	0.372531	-1.78352		II	EIL3 (ETHYLENE-INSENSITIVE3-LIKE3); transcription factor
256618_at	AT3G24440	206.8	208.3	94.6	74.6	60.2	60.6	108.4	69.5		0.000682638	-3.43626	0.792566	1.05142		II	VRN5 (VIN3-LIKE 1)
255217_s_at	AT4G07680;AT3G30465;AT2G07395	14.3	3.9	40.2	25.7	33.5	53.1	88.1	84.2		0.0225452	4.75824	0.00493943	2.61457		I	[AT4G07680, transposable element gene];[AT3G30465, transposable element gene];[AT2G07395, transposable element gene]
265370_s_at	AT2G01029;AT2G06460;AT2G06480;AT2G10770;AT3G30415;AT2G10790	1.9	7.2	1.3	1.8	38.8	50.8	7.5	3.9		0.00111778	9.84615	0.437155	3.67742			[AT2G01029, transposable element gene];[AT2G06460, transposable element gene];[AT2G06480, transposable element gene];[AT2G10770, transposable element gene];[AT3G30415, pseudogene, putative urophorphyrin III methylase, blastp match of 80% identity and 2.7e-49 P-value to GP|20161485|dbj|BAB90408.1||AP003681 uroporphyrin-III C-methyltransferase-like protein {Oryza sativa (japonica cultivar-group)}];…
247062_at	AT5G66810	434.1	451.7	136	141.8	319.6	285.1	123	86.4		0.00176399	-1.46486	0.145453	-1.32665			similar to unknown protein [Arabidopsis thaliana] (TAIR:AT1G61150.6); similar to unknown protein [Arabidopsis thaliana] (TAIR:AT1G61150.4); similar to unknown protein [Arabidopsis thaliana] (TAIR:AT1G61150.5); similar to unnamed protein product [Vitis vinifera] (GB:CAO71830.1); contains InterPro domain CTLH, C-terminal to LisH motif (InterPro:IPR006595)
251307_at	AT3G61200	676.3	798.5	1637.5	1771.9	1497.8	1494.1	1550.8	1531.5		0.000300856	2.02868	0.064538	-1.10612		I	thioesterase family protein
247992_at	AT5G56520	362.6	340.1	234.1	305.3	725.6	778.9	315.4	442.5		0.00193764	2.14103	0.119989	1.40508			similar to unknown protein [Arabidopsis thaliana] (TAIR:AT1G55365.1)
264622_at	AT2G17790	336.6	397.7	143.5	130.8	140.1	100.7	146	139.7		0.000707315	-3.04942	0.83835	1.04156		II	similar to unknown protein [Arabidopsis thaliana] (TAIR:AT3G51310.1); similar to binding [Arabidopsis thaliana] (TAIR:AT1G75850.1); similar to unnamed protein product [Vitis vinifera] (GB:CAO60958.1); similar to hypothetical protein OsI_013447 [Oryza sativa (indica cultivar-group)] (GB:EAY92214.1); similar to unnamed protein product [Vitis vinifera] (GB:CAO48166.1); contains InterPro domain Vacuo…
245252_at	AT4G17500	10871.5	10207.6	567.9	288.1	2963.7	4904.9	369.1	144.4		0.000854674	-2.67889	0.827515	-1.66699		II	ATERF-1 (ETHYLENE RESPONSIVE ELEMENT BINDING FACTOR 1); DNA binding / transcription activator/ transcription factor
266752_at	AT2G47000	496	616.1	73.8	45.8	138.5	154.4	66.5	30.8		0.00086007	-3.79686	0.819392	-1.22919		II	MDR4/PGP4 (P-GLYCOPROTEIN4); ATPase, coupled to transmembrane movement of substances / xenobiotic-transporting ATPase
264168_at	AT1G02080	1132.8	1144.1	522.6	483.1	639.4	548.3	553.5	411.4		0.000893571	-1.91707	0.75646	-1.04228		II	transcriptional regulator-related
248792_at	AT5G47200	9431.8	8996.1	4118.4	2981	5834.9	6092.8	2519.7	2791.6		0.00195815	-1.54497	0.118211	-1.33666			AtRABD2b/AtRab1A (Arabidopsis Rab GTPase homolog D2b); GTP binding
265135_at	AT1G51270	182.9	158.8	107.4	108.5	96.5	90.6	103.1	105.3		0.000932453	-1.8263	0.692434	-1.03599			structural molecule
247679_at	AT5G59540	1296.4	1052.8	1031.9	905.9	520.1	613	615.9	492.4		0.00545865	-2.07325	0.0203597	-1.74844			oxidoreductase, 2OG-Fe(II) oxygenase family protein
265854_at	AT2G42370	25.7	38.1	29.7	40.2	9.9	3.6	2.9	3.9		0.0151583	-4.72593	0.00692354	-10.2794			similar to unknown protein [Arabidopsis thaliana] (TAIR:AT3G58110.1); similar to hypothetical protein [Vitis vinifera] (GB:CAN63361.1)
252851_at	AT4G40080	562.9	555.7	97.6	151.6	214.1	295.6	93.5	114		0.00100544	-2.19462	0.587618	-1.20096		II	epsin N-terminal homology (ENTH) domain-containing protein / clathrin assembly protein-related
260215_at	AT1G74530	145.6	126	594.5	632.7	147.2	132.2	432.9	392.8		0.864488	1.02872	0.00072424	-1.48625			similar to unnamed protein product [Vitis vinifera] (GB:CAO62539.1)
263817_at	AT2G10070	55.7	53.5	16.7	8.9	7	12.5	7.5	17.4		0.000805646	-5.6	0.946742	-1.02811		II	transposable element gene
247219_at	AT5G64920	931.8	1096.4	1300.3	1322	1605.2	1685.7	1323	1433.9		0.00115322	1.62257	0.426518	1.05133			CIP8 (COP1-INTERACTING PROTEIN 8); protein binding / zinc ion binding
253957_at	AT4G26320	67.4	83.3	11.4	23.4	7.9	6.7	6	17		0.00107617	-10.3219	0.504565	-1.51304		II	AGP13 (ARABINOGALACTAN PROTEIN 13)
254234_at	AT4G23680	350	293.3	189.1	168.3	84.1	109.7	134.5	68.5		0.00240144	-3.3194	0.0788113	-1.76059		II	major latex protein-related / MLP-related
263487_at	AT2G31850	22.9	27.1	3.2	4.1	7.5	3.2	2.6	3.8		0.000854255	-4.6729	0.847253	-1.14063		II	unknown protein
262455_at	AT1G11310	7955.6	6966.7	2424.1	1047.1	2688.6	2332.2	1131.3	818.6		0.00135289	-2.9721	0.288739	-1.78019		II	MLO2 (MILDEW RESISTANCE LOCUS O 2); calmodulin binding
254804_at	AT4G13010	2216.1	2582.4	3936	3762.7	4395.6	3964.2	4936.1	4395.2		0.00328013	1.74217	0.0450326	1.21206		I	oxidoreductase, zinc-binding dehydrogenase family protein
255444_at	AT4G02560	190.3	206.6	38.9	12.9	79.4	61	35.8	39.9		0.000546573	-2.82692	0.401124	1.46139		II	LD (LUMINIDEPENDENS); transcription factor
259937_s_at	AT3G13080;AT1G71330	169.9	159.4	144.2	136.9	92.3	68.9	126.9	106.8		0.00205771	-2.0428	0.11514	-1.20282			[AT3G13080, ATMRP3 (Arabidopsis thaliana multidrug resistance-associated protein 3)];[AT1G71330, ATNAP5 (Arabidopsis thaliana non-intrinsic ABC protein 5)]
255250_at	AT4G05100	1537.8	1143.9	260.4	162.3	114.2	168.1	93.2	86.5		0.00115842	-9.49947	0.448633	-2.35225		II	AtMYB74 (myb domain protein 74); DNA binding / transcription factor
259556_at	AT1G21300	43.1	55.1	9.7	2.7	3	4.5	6.8	6		0.000787006	-13.0933	0.969697	1.03226		II	transposable element gene
262492_at	AT1G21630	720	674.9	155.8	130.2	286.4	229.3	324.2	285.5		0.000134877	-2.70487	0.00606825	2.13182			calcium-binding EF hand family protein
253879_s_at	AT4G27560;AT4G27570	60.1	60.5	285.2	304.8	9.2	6.4	113.6	173.8		0.079107	-7.73077	0.0025077	-2.05289			[AT4G27560, glycosyltransferase family protein];[AT4G27570, glycosyltransferase family protein]
248737_at	AT5G48120	758.1	720.8	201	121.3	418.9	344	152.3	132.1		0.000990541	-1.93852	0.671454	-1.13326		II	binding
247641_at	AT5G60540	788	683.8	503.4	600.9	1262.6	1300.2	482.7	534.3		0.000591354	1.74127	0.473867	-1.08584			ATPDX2/EMB2407/PDX2 (PYRIDOXINE BIOSYNTHESIS 2); glutaminase/ glutaminyl-tRNA synthase (glutamine-hydrolyzing)/ protein heterodimerization
262853_at	AT1G20890	459.2	546.3	563.4	569.3	1288.4	1143.4	465	590.2		0.00066309	2.4185	0.630129	-1.07345			similar to unknown protein [Arabidopsis thaliana] (TAIR:AT1G76480.1); similar to unnamed protein product [Vitis vinifera] (GB:CAO43758.1)
253857_at	AT4G27990	1891.7	1775.7	1328.9	1071.7	2806.2	2726.5	1216.6	1196.7		0.000852273	1.50862	0.954197	1.00529			YGGT family protein
246348_at	AT3G56840	299.8	308.6	547	558.5	551	497.8	626.5	717.4		0.00423728	1.72387	0.0338176	1.21565		I	FAD-dependent oxidoreductase family protein
254221_at	AT4G23820	252.5	352.8	1267.5	1517.6	409.4	467.3	2126.1	2163.3		0.239678	1.44837	0.00156929	1.54012			glycoside hydrolase family 28 protein / polygalacturonase (pectinase) family protein
253917_at	AT4G27380	221.9	230.8	327.3	390.9	473.8	481.7	311.8	319.4		0.000400137	2.11067	0.131971	-1.13783			similar to hypothetical protein [Vitis vinifera] (GB:CAN79516.1)
258229_at	AT3G27700	447.3	422.9	65.6	39.7	178.6	111.9	99.8	72.7		0.00051885	-2.99552	0.302185	1.63818		II	RNA recognition motif (RRM)-containing protein
259498_at	AT1G15880	1859	1925.1	1357.7	1323.6	2591.8	2405.3	1367.2	1389.4		0.00105439	1.32055	0.625966	1.02808			GOS11 (GOLGI SNARE 11); SNARE binding
255777_at	AT1G18630	215.4	211.1	337.6	335.2	403.1	346.7	387.3	360.8		0.00185861	1.75803	0.163667	1.11192			GR-RBP6 (glycine-rich RNA-binding protein 6); RNA binding
251096_at	AT5G01550	537.3	586.7	140.4	38.4	214.3	198.9	84.5	70		0.00095304	-2.72023	0.780486	-1.15728		II	lectin protein kinase, putative
246984_at	AT5G67310	2506.2	2247.7	111.5	4.6	1359.3	1438.4	112.8	105.9		0.000681367	-1.69922	0.643979	1.88372		II	CYP81G1 (cytochrome P450, family 81, subfamily G, polypeptide 1); oxygen binding
252687_at	AT3G44000	1.5	3.2	22	19.7	1.5	1.2	1.3	6.2		0.644732	-1.74074	0.00104453	-5.56			transposable element gene
249149_at	AT5G43320	1532.5	1596.2	920.1	780.4	989.7	989.8	915.8	838.4		0.000698745	-1.58055	0.68155	1.03158			CKL8 (Casein Kinase I-like 8); casein kinase I/ kinase
266651_at	AT2G25760	274.1	286.1	71.2	46.1	145.6	161	81.1	85.4		0.000364798	-1.82714	0.0959851	1.41944		II	protein kinase family protein
266142_at	AT2G39030	8284.1	8333.8	2223.5	2154.8	2958.2	2663.9	542.8	2460.8		0.00132001	-2.95582	0.373499	-1.45768		II	GCN5-related N-acetyltransferase (GNAT) family protein
251818_at	AT3G54860	698.8	798.1	426.8	341	473.7	433	240.5	194		0.00452348	-1.65093	0.0313901	-1.76709		II	ATVPS33 (Arabidopsis thaliana vacuolar protein sorting 33); protein transporter
256091_at	AT1G20693	4555.5	4558.3	3823.7	3655.3	8386.2	9500.8	3435.4	2984.4		0.000516754	1.96263	0.284831	-1.16499			HMGB2 (HIGH MOBILITY GROUP B 2); transcription factor
260706_at	AT1G32350	16351.5	17545.3	709.7	173.6	6778.7	9355.3	76	196.3		0.000967452	-2.10095	0.780012	-3.24385		II	AOX1D (ALTERNATIVE OXIDASE 1D); alternative oxidase
261312_at	AT1G05790	751.8	722.6	193.7	148.1	417.2	332.1	207.7	165.6		0.000719081	-1.9677	0.704457	1.09216		II	lipase class 3 family protein
264756_at	AT1G61370	336	355.3	63.4	30.9	137.1	96.6	64.4	14.5		0.000969738	-2.95807	0.784731	-1.19518		II	S-locus lectin protein kinase family protein
265127_at	AT1G55560	4.2	4.5	12.8	4.4	5	10.2	37.1	36.4		0.406064	1.74713	0.0013018	4.27326		I	SKS14 (SKU5 Similar 14); copper ion binding / oxidoreductase
245219_at	AT1G58807;AT1G59124	7239.1	5755	1244.8	1302.9	1484.3	1642.8	1502.6	1076.7		0.000849607	-4.15532	0.978425	1.0124		II	[AT1G58807, disease resistance protein (CC-NBS-LRR class), putative / PRM1 homolog, putative];[AT1G59124, disease resistance protein (CC-NBS-LRR class), putative / PRM1 homolog, putative]
267340_at	AT2G34690	2739.3	2418	1707.9	1769	4268.6	4023.9	2378	1907.3		0.00206279	1.60791	0.140504	1.23251			ACD11 (ACCELERATED CELL DEATH 11)
261740_at	AT1G47740	157.1	232.7	816.8	778	295.3	287.5	989.8	1041.1		0.0518341	1.49513	0.00345349	1.27345			similar to unknown protein [Arabidopsis thaliana] (TAIR:AT5G25170.1); similar to unnamed protein product [Vitis vinifera] (GB:CAO61202.1); contains InterPro domain Protein of unknown function DUF862, eukaryotic (InterPro:IPR008580)
252928_at	AT4G38940	784	701.5	161.8	223.4	378.4	408.7	207	192.9		0.000800495	-1.88731	0.85706	1.03816		II	kelch repeat-containing F-box family protein
258804_at	AT3G04760	189.7	187.1	479.5	403.9	104	123.6	254.9	210.6		0.0786025	-1.65554	0.00276265	-1.89774			pentatricopeptide (PPR) repeat-containing protein
249758_at	AT5G24350	225.5	235.9	73.1	64.5	83.8	59.8	77.5	29.7		0.00123499	-3.21309	0.479301	-1.28358		II	similar to unnamed protein product [Vitis vinifera] (GB:CAO48609.1); similar to hypothetical protein [Brachypodium sylvaticum] (GB:CAJ26383.1); similar to hypothetical protein OsI_036631 [Oryza sativa (indica cultivar-group)] (GB:EAY82672.1); contains InterPro domain WD40 repeat-like (InterPro:IPR011046)
252739_at	AT3G43250	567.1	646.5	7.1	2.2	88.2	209.8	4.7	3.7		0.000876753	-4.07248	0.993431	-1.10714		II	cell cycle control protein-related
257808_at	AT3G26935	223.2	208.2	262.4	233.1	217.7	241.7	380	363.8		0.417474	1.0649	0.00131773	1.50111			zinc finger (DHHC type) family protein
249065_at	AT5G44260	491.8	364.1	538.6	825.5	1347.5	1239.1	906.2	1075.8		0.00279028	3.02208	0.0791441	1.45297			zinc finger (CCCH-type) family protein
266656_at	AT2G25900	4971	3922.6	3768.1	3666	7575.9	6841.1	5393.7	6257.5		0.00724771	1.62105	0.0182533	1.56726			ATCTH (Arabidopsis thaliana Cys3His zinc finger protein); transcription factor
251318_at	AT3G61570	423.8	522.9	76.5	80.8	139.8	135	100.8	65.4		0.000839271	-3.44505	0.910728	1.05658		II	GC3/GDAP1 (GRIP-RELATED ARF-BINDING DOMAIN-CONTAINING ARABIDOPSIS PROTEIN 1); oxidoreductase/ transition metal ion binding
265369_s_at	AT2G06470;AT4G16910;AT5G29075;AT2G12930;AT3G29615;AT2G01026;AT3G30413;AT2G01024;AT5G30102;AT2G10780;AT2G01034;AT4G03840;AT3G42996;AT2G07660	159.7	179.6	4.7	35.3	7.6	23.2	50.4	39		0.00045432	-11.0162	0.165986	2.235		II	[AT2G06470, transposable element gene];[AT4G16910, transposable element gene];[AT5G29075, transposable element gene];[AT2G12930, transposable element gene];[AT3G29615, transposable element gene];[AT2G01026, transposable element gene];[AT3G30413, transposable element gene];[AT2G01024, transposable element gene];[AT5G30102, transposable element gene];[AT2G10780, transposable element gene];[AT2G0103…
249720_at	AT5G35700	314.2	367.7	100.7	54.8	91.5	71.6	91.1	47		0.00101294	-4.18087	0.787787	-1.126		II	FIM2 (FIMBRIN-LIKE PROTEIN 2); actin binding
254491_at	AT4G20300	408.3	403.4	298.3	258.6	258.7	285.1	264.1	257		0.00144369	-1.49264	0.355031	-1.0687			similar to unknown protein [Arabidopsis thaliana] (TAIR:AT1G55340.1); similar to unknown protein [Oryza sativa (japonica cultivar-group)] (GB:BAD73751.1); contains InterPro domain Protein of unknown function DUF1639 (InterPro:IPR012438)
247114_at	AT5G65910	910.4	914.2	483.3	567.5	751.1	743.8	404.2	351.4		0.00947949	-1.22055	0.0138484	-1.39068			BSD domain-containing protein
260509_at	AT1G47240	231.7	240.9	355.1	327.1	308.1	293.7	412.9	449.9		0.0209231	1.27338	0.0066737	1.26473			NRAMP2 (NRAMP metal ion transporter 2); metal ion transmembrane transporter
257759_at	AT3G23070	134.3	176.9	102.1	69.5	34.6	44.3	27.7	33.2		0.00389179	-3.94423	0.0460513	-2.81773		II	similar to unknown protein [Arabidopsis thaliana] (TAIR:AT4G14510.1); similar to hypothetical protein [Vitis vinifera] (GB:CAN79523.1); similar to unnamed protein product [Vitis vinifera] (GB:CAO71295.1); similar to CRM family member 3 [Zea mays] (GB:NP_001106061.1); contains InterPro domain CRS1/YhbY (InterPro:IPR001890)
245393_at	AT4G16260	15015.9	15088.3	1204.6	83.1	3500.3	6634.4	113.8	281.1		0.00106421	-2.97041	0.724125	-3.26083		II	glycosyl hydrolase family 17 protein
244909_at	ATMG00740	3.5	2.3	19.9	5	13.1	10	56.4	51.5		0.201725	3.98276	0.00185227	4.33333		I	hypothetical protein
260554_at	AT2G41790	1116.8	1374.6	406.8	440.9	539.5	421.2	307.3	271.2		0.00167608	-2.59332	0.256678	-1.46534		II	peptidase M16 family protein / insulinase family protein
264219_at	AT1G60420	1518.1	1527	259.6	176	645.5	320.5	175.1	221.7		0.000971498	-3.15228	0.879232	-1.09778		II	DC1 domain-containing protein
253806_at	AT4G28270	1048.7	877.1	2097.2	2008.8	2540	2800.6	1723.2	1484.3		0.000277398	2.77319	0.0343616	-1.28012			zinc finger (C3HC4-type RING finger) family protein
258833_at	AT3G07274	339.1	297.7	45.5	63.4	111.3	117.6	46.5	87.5		0.000709782	-2.782	0.593465	1.23049		II	unknown pseudogene
259876_at	AT1G76700	1101.7	942.8	184.7	172.3	359.2	202.7	53.6	180.8		0.00122959	-3.63855	0.536964	-1.52304		II	DNAJ heat shock N-terminal domain-containing protein
265101_at	AT1G30880	3880.8	3343.6	2641.6	2274.5	6793.1	6721.7	2065.7	2826.3		0.00089419	1.87072	0.974533	-1.00493			unknown protein
253746_at	AT4G29100	236.1	199.2	396.7	393.1	293.4	305.3	477.6	449.3		0.00864425	1.37537	0.0157605	1.17359			ethylene-responsive family protein
252361_at	AT3G48490	3.7	30.5	133.9	163.3	7.4	7.6	281.1	283.8		0.533271	-2.28	0.000686752	1.90074		I	similar to unknown [Populus trichocarpa] (GB:ABK93013.1)
253323_at	AT4G33920	1346.5	1701.5	186.4	57.6	362.3	323.1	136	74.5		0.000966581	-4.44704	0.907909	-1.15914		II	protein phosphatase 2C family protein / PP2C family protein
260237_at	AT1G74430	55	25.6	296.1	283.4	39.8	14.5	174.6	176.7		0.414247	-1.48435	0.00139085	-1.64959			MYB95 (myb domain protein 95); DNA binding / transcription factor
266167_at	AT2G38860	5986.5	6183.1	1344.8	566.7	2289	3052.8	917.2	922.8		0.000954624	-2.27818	0.931669	-1.03886		II	YLS5 (yellow-leaf-specific gene 5)
246989_at	AT5G67350	680.2	693.5	176.2	246.3	500.4	506	175	161.9		0.00203601	-1.36496	0.171484	-1.25408			unknown protein
258917_at	AT3G10630	223.9	239.7	118.9	117.8	27.1	79.6	47.6	95.1		0.00224316	-4.34489	0.140841	-1.65872		II	glycosyl transferase family 1 protein
248005_at	AT5G56240	498.9	491.8	82.3	37.8	168.8	100.3	139.2	82.3		0.000515552	-3.68153	0.22412	1.8443		II	similar to unknown protein [Arabidopsis thaliana] (TAIR:AT5G56250.1); similar to unknown protein [Arabidopsis thaliana] (TAIR:AT5G56250.2); similar to unnamed protein product [Vitis vinifera] (GB:CAO66846.1)
262499_at	AT1G21770	4559.2	4235.5	3516.6	4148.9	9863	10912.9	4726.1	3214.3		0.00100986	2.36232	0.853395	1.03586			similar to unknown protein [Arabidopsis thaliana] (TAIR:AT1G77540.1); similar to unnamed protein product [Vitis vinifera] (GB:CAO61877.1); contains InterPro domain Acyl-CoA N-acyltransferase (InterPro:IPR016181)
257733_at	AT3G18350	473.5	459.9	199.5	230.2	246.2	260.5	286	249.3		0.000309376	-1.84212	0.0447692	1.24575		II	similar to unknown protein [Arabidopsis thaliana] (TAIR:AT1G48840.1); similar to unnamed protein product [Vitis vinifera] (GB:CAO68070.1); similar to unknown protein [Oryza sativa (japonica cultivar-group)] (GB:AAT01350.1); similar to hypothetical protein [Vitis vinifera] (GB:CAN84081.1); contains InterPro domain Protein of unknown function DUF639 (InterPro:IPR006927)
245156_at	AT5G12480	612.7	733.8	208.5	88.3	182.8	164.6	117	62.4		0.00142499	-3.87594	0.408699	-1.6544		II	CPK7 (CALMODULIN-DOMAIN PROTEIN KINASE 7); calmodulin-dependent protein kinase/ kinase
267454_at	AT2G33730	706	749.9	185.3	92.7	307.2	191.7	145.3	118.8		0.000987455	-2.91822	0.906202	-1.05263		II	DEAD box RNA helicase, putative
261561_at	AT1G01730	2908.6	2930.3	1020.6	708.6	3902.5	3973.9	911.4	1106.9		0.00155339	1.34895	0.337644	1.16719			similar to unnamed protein product [Vitis vinifera] (GB:CAO39582.1)
257677_at	AT3G20290	1977.9	1955.7	671.1	642.1	1623.2	1487	494.1	337.5		0.00523882	-1.26474	0.0319149	-1.57912			calcium-binding EF hand family protein
254452_at	AT4G21100	183.5	198.9	78.5	91.6	116.2	115	97.9	98.1		0.000455448	-1.65398	0.144819	1.15226		II	DDB1B (DAMAGED DNA BINDING PROTEIN 1 B)
263106_at	AT2G05160	10.4	7.4	53.5	44.9	9.1	5.6	20.9	20		0.677745	-1.21088	0.0011514	-2.40587			zinc finger (CCCH-type) family protein / RNA recognition motif (RRM)-containing protein
248462_at	AT5G50960	1118.2	1249.4	329.4	253.1	634	616.5	348.5	260.1		0.000861986	-1.89332	0.844576	1.04481		II	nucleotide-binding family protein
264076_at	AT2G28540	471.3	481.3	220	174.2	210.9	155.7	251.6	208.8		0.0005955	-2.59847	0.328114	1.16794		II	nucleic acid binding / nucleotide binding / protein binding / zinc ion binding
246889_at	AT5G25470	49.3	40.8	61.4	61.8	82.9	105.7	98.3	88.4		0.00607869	2.09323	0.0268274	1.51542			DNA binding
264366_at	AT1G03250	518.1	526	504	445.2	425.6	434.8	380.3	357.8		0.0154508	-1.21351	0.0096159	-1.286			similar to unknown [Populus trichocarpa] (GB:ABK96006.1); contains domain R3H domain (SSF82708)
260307_at	AT1G70620	401.2	385.8	62.9	55.6	106	114	179.3	119.3		0.000217937	-3.57727	0.0154721	2.51983			cyclin-related
267314_at	no_match	412.9	500.1	99.7	79.9	136.5	84.5	117.1	81.4		0.000864595	-4.13122	0.819048	1.10523		II	no_match
250944_at	AT5G03380	8803.8	7456.1	681.3	389.9	2539.5	3462.7	565.2	565.2		0.000943406	-2.70899	0.96218	1.05527		II	heavy-metal-associated domain-containing protein
248482_at	no_match	33.4	25.7	26.9	31.2	47.2	39.5	56.2	51.6		0.0361165	1.46701	0.0050323	1.85542			no_match
264528_at	AT1G30810	757.5	631.4	103.9	74.9	176.9	147.8	137.8	21.3		0.00103851	-4.27749	0.882242	-1.12382		II	transcription factor jumonji (jmj) family protein / zinc finger (C5HC2 type) family protein
254561_at	AT4G19160	5940.1	6816.4	2473.8	3365.6	10681	11434.1	3046.5	3939.8		0.00150515	1.73363	0.396889	1.19641			binding
246182_at	AT5G20870	28.5	16.1	51.9	48.6	75.9	55.8	86.1	101.5		0.0122602	2.95291	0.0122602	1.86667		I	glycosyl hydrolase family 17 protein
264018_at	AT2G21170	1531.7	1653.7	6018.6	6958.5	2875.2	2746.6	8592.7	8227.7		0.0281566	1.76486	0.0060496	1.29616		I	TIM (TRIOSEPHOSPHATE ISOMERASE); triose-phosphate isomerase
262562_at	AT1G34220	625.2	804.6	111.4	69.7	131.8	88.7	108.4	32.2		0.00110609	-6.48435	0.792747	-1.28805		II	similar to unknown protein [Arabidopsis thaliana] (TAIR:AT4G35730.1); similar to hypothetical protein [Carica papaya] (GB:ABS32229.1); contains InterPro domain Protein of unknown function DUF292, eukaryotic (InterPro:IPR005061)
263037_at	AT1G23230	194	194.3	100.6	65.6	85.9	71.5	79	60.8		0.00147505	-2.46696	0.424229	-1.18884		II	similar to hypothetical protein OsJ_007998 [Oryza sativa (japonica cultivar-group)] (GB:EAZ24515.1); similar to hypothetical protein OsI_008648 [Oryza sativa (indica cultivar-group)] (GB:EAY87415.1); similar to unnamed protein product [Vitis vinifera] (GB:CAO42343.1); contains domain SUBFAMILY NOT NAMED (PTHR12691:SF1); contains domain FAMILY NOT NAMED (PTHR12691)
256981_at	AT3G13380	552.7	553.3	120.5	4.4	202.6	164.2	62.8	47.3		0.00105972	-3.01527	0.87341	-1.13442		II	BRL3 (BRI1-LIKE 3); protein binding / protein kinase
251790_at	AT3G55470	8966.8	7595.6	1000.8	584.7	2799.9	3689.4	517.5	740		0.00111237	-2.55226	0.798605	-1.26083		II	C2 domain-containing protein
261946_at	AT1G64560	4.9	5.4	3.4	4.5	4.2	2.9	11.9	11.1		0.0807297	-1.4507	0.00039244	2.91139		I	pseudogene of S-adenosylmethionine-dependent methyltransferase/rRNA (adenine-N6,N6-)-dimethyltransferase/rRNA methyltransferase
250875_at	AT5G04020	419.4	540	43.3	35.5	39.3	86.5	21.7	61.4		0.000965866	-7.62639	0.966399	1.05457		II	calmodulin-binding protein-related (PICBP)
260447_at	AT1G72410	14.1	7.9	1.4	2.9	21.5	9	40.2	42.3		0.444625	1.38636	0.00146199	19.186		I	COP1-interacting protein-related
246162_at	AT4G36400	1673.6	1929	313.8	220.6	878.3	998.9	207.2	230.3		0.00121665	-1.91913	0.669827	-1.22149		II	FAD linked oxidase family protein
250102_at	AT5G16590	9.3	16	282.9	266.2	67.1	78.1	278.1	281.5		0.00136389	5.73913	0.525247	1.01912		I	leucine-rich repeat transmembrane protein kinase, putative
253259_at	AT4G34410	476.8	402.9	250.2	135.9	78.3	117.7	81.4	108.5		0.00257882	-4.48827	0.126786	-2.03318		II	AP2 domain-containing transcription factor, putative
253220_s_at	AT4G34930;AT4G34920	2651.3	2926.6	1264.5	1262.7	1841.1	1498.3	1058.2	1013.2		0.00201084	-1.67033	0.218458	-1.22004		II	[AT4G34930, 1-phosphatidylinositol phosphodiesterase-related];[AT4G34920, 1-phosphatidylinositol phosphodiesterase-related]
257846_at	AT3G12910	1763.6	1319.6	34.4	1.6	175.6	212.2	5.9	5.2		0.00103504	-7.95049	0.940955	-3.24324		II	transcription factor
264996_at	AT1G67230	798.4	1050.3	155.1	120.1	207	191.5	83.8	89.8		0.00129468	-4.63915	0.603017	-1.58525		II	LINC1 (LITTLE NUCLEI1)
254062_at	AT4G25380	200	236.3	31.8	66.3	69.1	99.2	4.4	6.3		0.00291783	-2.59239	0.101994	-9.16822		II	zinc finger (AN1-like) family protein
265385_at	AT2G20900	1998.1	1708.5	336.1	204.5	733.8	864.7	290.5	202.7		0.00110027	-2.3188	0.859425	-1.09611		II	diacylglycerol kinase, putative
259416_at	AT1G02305	6824.3	6737.1	3774.7	3855.8	9244.1	8754.3	3163.1	3396.4		0.000349889	1.32718	0.0526115	-1.16327			cathepsin B-like cysteine protease, putative
250988_at	AT5G02880	765	744.9	201.8	111.7	364.2	267.1	192.3	152		0.000888103	-2.39173	0.771101	1.09825		II	UPL4 (ubiquitin-protein ligase 4)
251055_at	AT5G01712;AT5G01710	2020.6	1873.9	685	661.8	1329.2	1279.3	846.9	808.4		0.000352916	-1.493	0.0538655	1.22906			[AT5G01712, CPuORF48 (Conserved peptide upstream open reading frame 48)];[AT5G01710, similar to methyltransferase [Arabidopsis thaliana] (TAIR:AT4G24805.1); similar to unnamed protein product [Vitis vinifera] (GB:CAO48800.1); contains InterPro domain Methyltransferase FkbM (InterPro:IPR006342)]
251115_at	AT5G01400	262.4	314.3	67.7	86.9	110.6	101.6	91.4	87.6		0.000784141	-2.71772	0.572373	1.15783		II	ESP4 (ENHANCED SILENCING PHENOTYPE 4); binding
248099_at	AT5G55300	448.5	516	115.3	86.9	151.1	61.7	101.9	30.8		0.00143313	-4.53242	0.508932	-1.52374		II	TOP1BETA (DNA TOPOISOMERASE 1 BETA); DNA topoisomerase type I
246927_s_at	AT5G25260;AT5G25250	2025.2	2474.7	380.7	9.9	637	513.7	52.9	80.3		0.00135974	-3.91058	0.574498	-2.93243		II	[AT5G25260, similar to unknown protein [Arabidopsis thaliana] (TAIR:AT5G25250.1); similar to unknown protein [Arabidopsis thaliana] (TAIR:AT5G64870.1); similar to unnamed protein product [Vitis vinifera] (GB:CAO44306.1); similar to hypothetical protein [Vitis vinifera] (GB:CAN77054.1); similar to 80C09_16 [Brassica rapa subsp. pekinensis] (GB:AAZ41827.1); contains domain PTHR13806:SF3 (PTHR13806:…
252736_at	AT3G43210	101.9	78.4	27	8.5	9.1	9.8	8.4	7.6		0.00158684	-9.53968	0.408948	-2.21875		II	TES (TETRASPORE); microtubule motor
261526_at	AT1G14370	1521.9	1675.7	349.6	85.3	628.3	553.8	279.8	182.6		0.000981214	-2.70502	0.911708	1.06323		II	APK2A (PROTEIN KINASE 2A); kinase
247793_at	AT5G58650	2259.7	2624.7	1065.7	1657.6	4769.1	4588.5	1913	1459.6		0.00173743	1.91581	0.340578	1.23842			PSY1 (PLANT PEPTIDE CONTAINING SULFATED TYROSINE 1)
265440_at	AT2G20960	2996.7	2522.8	328.9	133	941.3	625.9	416.9	329.3		0.000779482	-3.52189	0.544808	1.6155		II	pEARLI4
246916_at	AT5G25910	282.5	303.2	78.4	21.5	116.5	97.1	47.4	32.7		0.00128444	-2.74204	0.689958	-1.24719		II	disease resistance family protein
247396_at	AT5G62930	167.1	191.8	533.5	466.2	392.7	361.6	541.2	534.2		0.00204895	2.1017	0.24413	1.07572		I	GDSL-motif lipase/hydrolase family protein
265019_at	no_match	485.1	526.4	124.3	97.2	242.8	181.5	145.5	92.1		0.000948664	-2.38393	0.822599	1.07269		II	no_match
258372_at	AT3G14400	393.5	438.4	105.2	86.1	220.8	201.7	143.7	127.1		0.000459412	-1.96899	0.110256	1.41558		II	UBP25 (UBIQUITIN-SPECIFIC PROTEASE 25); ubiquitin-specific protease
266834_s_at	AT2G05050;AT3G27140;AT4G08260;AT2G30020	1790.6	1459.3	520.7	423.3	705.5	816	237.3	258.2		0.00253866	-2.13598	0.155653	-1.90515		II	[AT2G05050, pseudogene, protein phosphatase 2C, blastp match of 65% identity and 8.1e-74 P-value to GP|30013681|gb|AAP03883.1||AY220484 Avr9/Cf-9 rapidly elicited protein 284 {Nicotiana tabacum}];[AT3G27140, protein phosphatase 2C, putative / PP2C, putative];[AT4G08260, protein phosphatase 2C, putative / PP2C, putative];[AT2G30020, protein phosphatase 2C, putative / PP2C, putative]
257224_at	AT3G27870	82.2	69	100.8	114.7	46.6	49.1	52.1	68.2		0.0355309	-1.57994	0.00587945	-1.79136			haloacid dehalogenase-like hydrolase family protein
263072_at	AT2G17530	726.9	659	238.1	163.1	356.9	319.3	232.7	232.5		0.000744087	-2.04954	0.448892	1.15952		II	protein kinase family protein
253934_at	AT4G26830	129.3	115.6	33.3	51.3	41.6	44.8	48.9	54.1		0.000666932	-2.83449	0.329	1.21749		II	hydrolase, hydrolyzing O-glycosyl compounds
260915_at	AT1G02660	6980.8	5776.2	371.1	210.4	2696.6	2572.3	434.3	185.4		0.00105334	-2.42119	0.967513	1.06569		II	lipase class 3 family protein
249987_at	AT5G18490	2500.1	2298.1	398.4	133.7	1217.2	1381.4	272	218.8		0.00115375	-1.84646	0.883788	-1.08415		II	similar to unknown protein [Arabidopsis thaliana] (TAIR:AT3G04350.1); similar to hypothetical protein [Vitis vinifera] (GB:CAN77840.1); similar to hypothetical protein [Vitis vinifera] (GB:CAN61465.1); similar to unnamed protein product [Vitis vinifera] (GB:CAO40557.1); contains InterPro domain Protein of unknown function DUF946, plant (InterPro:IPR009291)
253955_at	AT4G27000	6080.1	5633	3102.3	3653.9	9268.1	8887.8	3479.5	4473.8		0.00205618	1.55005	0.256392	1.17719			ATRBP45C; RNA binding
256013_at	AT1G19270	894.8	909.4	241.3	63.7	306	347.6	183.8	125.6		0.00106297	-2.7604	0.975701	1.01443		II	ubiquitin interaction motif-containing protein / LIM domain-containing protein
258721_at	AT3G09560	297	275.4	93.8	80.2	120.8	102.1	119.2	73.7		0.000873858	-2.56797	0.654806	1.10862		II	lipin family protein
266904_at	AT2G34590	7958.2	6911.9	1773	1963.5	14232.7	12439.5	2387.8	2087.1		0.00137301	1.79368	0.646074	1.19762			transketolase family protein
264148_at	AT1G02220	623.8	580.1	146.6	43.6	169.5	246.4	4.5	72.1		0.00182688	-2.89469	0.349199	-2.48303		II	ANAC003 (Arabidopsis NAC domain containing protein 3); transcription factor
249038_at	AT5G44280	53.8	58.4	31.8	24.4	56.2	72	73	77		0.288002	1.1426	0.00199529	2.66904			protein binding / zinc ion binding
252379_at	AT3G47730	1320.1	1276.8	234.8	154.8	649.4	400.6	187.5	176		0.00117727	-2.47324	0.896016	-1.0718		II	ATATH1 (ABC2 homolog 1); ATPase, coupled to transmembrane movement of substances
262057_at	AT1G80040	1656.7	1554.9	1521.6	1791.6	2584.2	2594.1	1538.1	1523.3		0.000652672	1.61237	0.285507	-1.08225			similar to unknown protein [Arabidopsis thaliana] (TAIR:AT5G32440.1); similar to hypothetical protein [Vitis vinifera] (GB:CAN67646.1); contains InterPro domain UBA-like (InterPro:IPR009060)
252952_at	AT4G38710	330.2	300.3	386.3	332	390.7	355.3	510.2	526.5		0.0895317	1.18319	0.00354667	1.44327			glycine-rich protein
261445_at	AT1G28380	2638.3	2565.2	586.2	239	1060.2	1225	709.2	565.3		0.000584099	-2.27704	0.202107	1.54447		II	NSL1 (NECROTIC SPOTTED LESIONS 1)
251769_at	AT3G55950	1434.8	1413	289.7	115.5	517.8	728.7	201.1	138.8		0.00129423	-2.28464	0.759233	-1.19212		II	protein kinase family protein
262923_at	AT1G75660	807.1	784.5	237.5	178.2	421.9	335.2	311.2	288		0.000426562	-2.10223	0.0775879	1.44142		II	XRN3 (5'-3' exoribonuclease 3); 5'-3' exoribonuclease
246741_at	AT5G27720	1253	1474.8	1811	1768.6	2242.6	2365.8	1620.9	1727.8		0.000672206	1.68942	0.306158	-1.06895			EMB1644 (EMBRYO DEFECTIVE 1644)
256734_at	AT3G29390	361.8	345.4	128.9	106.1	137.3	201.2	98.4	85.2		0.00183409	-2.08922	0.364023	-1.27996		II	RIK (RS2-INTERACTING KH PROTEIN)
264498_at	AT1G30825	153.8	153.9	574.4	620.2	336.6	324.9	615.3	578.7		0.00111468	2.14982	0.989355	-1.0005		I	ARPC2A/DIS2 (DISTORTED TRICHOMES 2); structural molecule
258660_at	AT3G09850	2250.9	2576.3	432.1	308.7	1121.8	871.1	535.7	429.4		0.000818757	-2.4222	0.512541	1.30278		II	D111/G-patch domain-containing protein
266000_at	AT2G24180	11462.3	9474.3	1477.6	665.8	4175	3848.7	1187.6	998.5		0.00111128	-2.60934	0.97923	1.01992		II	CYP71B6 (CYTOCHROME P450 71B6); oxygen binding
245114_at	AT2G41630	1780.5	1562.9	1039.9	1079.2	911.7	1049	981.4	984.3		0.00168039	-1.70521	0.451472	-1.07804			TFIIB (TRANSCRIPTION FACTOR II B); RNA polymerase II transcription factor
254223_at	AT4G23730	1400.7	1137.8	1156.3	1225.7	531	678.4	950.3	860.7		0.00429324	-2.09897	0.0662148	-1.3153			aldose 1-epimerase family protein
246607_at	AT5G35370	988	894.8	220.4	93.7	404.1	457	176.1	113.8		0.00123258	-2.18651	0.856305	-1.08348		II	carbohydrate binding / kinase
248719_at	AT5G47910	2850.9	2908.9	1190.4	642.4	1126.8	1351.4	827.5	698		0.00159199	-2.32419	0.514896	-1.20144		II	RBOHD (RESPIRATORY BURST OXIDASE PROTEIN D)
261763_at	AT1G15520	11890	8745.7	226.2	29.4	1119.8	1057.3	105.4	59.1		0.00115946	-9.47853	0.969349	-1.5538		II	ATPDR12/PDR12 (PLEIOTROPIC DRUG RESISTANCE 12); ATPase, coupled to transmembrane movement of substances
251267_at	AT3G62330	510.4	611.7	119.1	72.1	173.2	186.1	151	128.4		0.000711436	-3.12302	0.337833	1.4613		II	zinc knuckle (CCHC-type) family protein
251122_at	AT5G01020	1293	1050	967.7	853.3	1479.2	1404.7	1507.9	1448.4		0.0549997	1.23086	0.00488553	1.62345			protein kinase family protein
253012_at	AT4G37900	273.2	216.9	39	42.2	99.9	85	17	24.1		0.00182872	-2.65062	0.389118	-1.97567		II	glycine-rich protein
267266_at	AT2G23150	987.5	1039.7	184.8	160.5	590.1	434.3	172.7	192.6		0.00106129	-1.97891	0.873942	1.05792		II	NRAMP3 (NRAMP metal ion transporter 3); manganese ion transmembrane transporter/ metal ion transmembrane transporter
263134_at	AT1G78570	1155.4	1074.6	565.7	268.3	377.4	272.6	261.7	232.7		0.00239372	-3.43077	0.21561	-1.68689		II	RHM1/ROL1 (RHAMNOSE BIOSYNTHESIS1); UDP-L-rhamnose synthase/ UDP-glucose 4,6-dehydratase/ catalytic
266977_at	AT2G39420	1768.3	2008.2	1853.5	2353.6	967.1	1172.1	1156.3	1205.7		0.0175102	-1.76538	0.0117153	-1.78116			esterase/lipase/thioesterase family protein
248335_at	AT5G52450	2108	1913.9	526	763.2	3134.8	3268.7	469.3	639.4		0.000852559	1.59216	0.533664	-1.1628			MATE efflux protein-related
262902_x_at	AT1G59930	213.3	272.2	997.3	1085.9	207.2	268	501.3	614.4		0.93459	-1.02168	0.00120222	-1.86717			similar to unknown protein [Arabidopsis thaliana] (TAIR:AT1G59920.1); similar to putative MADS-box transcription factor [Arabidopsis lyrata] (GB:AAO42467.1); contains domain PTHR11945 (PTHR11945); contains domain PTHR11945:SF14 (PTHR11945:SF14)
248165_at	AT5G54430	1567.2	1247.4	1609.6	1390.4	2401.6	2359.8	1746.7	1985.1		0.00382678	1.69168	0.0862685	1.24393			universal stress protein (USP) family protein
262052_at	AT1G80020	236.2	269	70.6	40.8	113.7	87.5	56.9	38.8		0.00140333	-2.51093	0.704933	-1.16405		II	transposable element gene
256926_at	AT3G22540	109.5	90.8	116.2	140.5	39.6	43.9	80.8	94.5		0.00816871	-2.3988	0.0272773	-1.46435			similar to unknown protein [Arabidopsis thaliana] (TAIR:AT4G14819.1); similar to unnamed protein product [Vitis vinifera] (GB:CAO71190.1); contains InterPro domain Protein of unknown function DUF1677, plant (InterPro:IPR012876)
254585_at	AT4G19500	575.8	630.4	371	281.1	332.4	256.1	254.4	208		0.00318587	-2.04962	0.123758	-1.41025		II	disease resistance protein (TIR-NBS-LRR class), putative
261641_at	AT1G27670	105.5	93.6	43.2	34.1	186.3	201.8	26.2	50		0.0011381	1.94927	0.963684	-1.01444			unknown protein
267422_at	AT2G35050	1028.8	1052	354.8	340.9	600.9	467.2	336.7	424.1		0.000903904	-1.94813	0.600225	1.09357		II	protein kinase family protein
263749_at	AT2G21520	967.1	1080.5	348.1	80.4	260.3	241.5	147.7	97.4		0.00178395	-4.08051	0.429862	-1.74827		II	transporter
261748_at	AT1G76070	2556.1	2758.5	302.1	357.2	1378.9	1728.3	226.8	253		0.00157327	-1.71041	0.567869	-1.37411		II	Identical to Uncharacterized protein At1g76070 [Arabidopsis Thaliana] (GB:Q9SGS5;GB:Q8LAC9;GB:Q9LQR1); similar to unknown protein [Arabidopsis thaliana] (TAIR:AT1G20310.1); similar to hypothetical protein [Vitis vinifera] (GB:CAN83887.1)
254321_at	AT4G22590;AT4G22592	2876.4	2214.5	431.5	153.9	576.4	590.2	141	170.9		0.00151266	-4.36388	0.618915	-1.87688		II	[AT4G22590, trehalose-6-phosphate phosphatase, putative];[AT4G22592, CPuORF27 (Conserved peptide upstream open reading frame 27)]
248021_at	AT5G56500	40.8	63.6	91.2	78.7	20.9	37.2	4.8	17.5		0.119965	-1.7969	0.00327334	-7.61883			ATP binding / protein binding / unfolded protein binding
245097_at	AT2G40935	678.6	637.6	568.4	629.7	989.1	1114.6	624.7	660.9		0.00175652	1.59831	0.455744	1.07303			similar to unknown protein [Arabidopsis thaliana] (TAIR:AT3G18470.1); similar to hypothetical protein [Vitis vinifera] (GB:CAN70759.1); contains InterPro domain Protein of unknown function Cys-rich (InterPro:IPR006461)
245138_at	AT2G45190	234.5	172.5	477.5	598.1	362.6	335.8	834.9	930.9		0.0705429	1.71597	0.00439483	1.64169		I	AFO (ABNORMAL FLORAL ORGANS); transcription factor
260473_at	AT1G10880	9.8	4.4	11.6	1	23.7	4	70.8	65.7		0.463398	1.9507	0.00174864	10.8333		I	similar to unknown protein [Arabidopsis thaliana] (TAIR:AT5G11730.1); similar to unnamed protein product [Vitis vinifera] (GB:CAO42172.1); contains InterPro domain Protein of unknown function DUF266, plant (InterPro:IPR004949)
261069_at	AT1G07410	435.9	386.2	64.2	67.3	64	126.6	71.1	126.2		0.000777209	-4.31322	0.392297	1.50038		II	AtRABA2b (Arabidopsis Rab GTPase homolog A2b); GTP binding
246977_at	AT5G24930	2448.6	2753.3	9593.3	11774.3	6650.9	5718.6	14787.5	14024.1		0.01563	2.37788	0.0137655	1.34838		I	zinc finger (B-box type) family protein
256030_at	AT1G34110	258.1	247.3	234.2	322	560.6	538.4	263.5	242.7		0.000853303	2.17452	0.491789	-1.09878			leucine-rich repeat transmembrane protein kinase, putative
260243_at	AT1G63720	1797.7	2088.1	473.3	145.8	810.5	759.1	205.4	152.7		0.00179712	-2.47566	0.452397	-1.72885		II	similar to hydroxyproline-rich glycoprotein family protein [Arabidopsis thaliana] (TAIR:AT5G52430.1); similar to unknown [Thellungiella halophila] (GB:ABJ98061.1)
259360_at	AT1G13310	65.1	69.5	6.7	18	16.6	28.4	8.2	2.4		0.00209592	-2.99111	0.327386	-2.33019		II	similar to unnamed protein product [Vitis vinifera] (GB:CAO42102.1); contains InterPro domain BRO1 (InterPro:IPR004328)
259975_at	AT1G76470	816.5	856.3	55.1	92.7	197	375.5	80.6	85.4		0.00113416	-2.92192	0.89705	1.12314		II	cinnamoyl-CoA reductase
261265_at	AT1G26800	2065.4	2198.7	1955.3	2268.7	4357.1	5107.7	2132.4	1881.6		0.0010334	2.21965	0.747677	-1.05232			zinc finger (C3HC4-type RING finger) family protein
266196_at	AT2G39110	126.5	154.8	28.2	51.4	46.1	53.9	23.5	14		0.00266724	-2.813	0.197862	-2.12267		II	protein kinase, putative
263916_at	AT2G36440	98.5	88.6	8.5	5.4	5.4	30.1	5.7	4.7		0.00132567	-5.27042	0.862501	-1.33654		II	unknown protein
255642_at	AT4G00820	5.8	10.7	56.3	66.2	25.1	47.6	106.3	116.5		0.042516	4.40606	0.00633311	1.81878		I	IQD17 (IQ-domain 17); calmodulin binding
249240_at	AT5G42220	1025.9	1070.3	149.4	138.6	480.5	309.9	285	287.5		0.000472956	-2.65208	0.0849857	1.98785		II	ubiquitin family protein
248912_at	AT5G45670	28.7	48.1	756.9	694.4	10.2	34.9	947.4	941.3		0.557879	-1.70288	0.000915888	1.30138			GDSL-motif lipase/hydrolase family protein
246368_at	AT1G51890	2257.1	2920.6	307.1	30.5	583.3	578.9	128.5	42.5		0.00142692	-4.45509	0.761166	-1.97427		II	leucine-rich repeat protein kinase, putative
254497_at	AT4G20080	85.7	85	43.5	29.7	39.6	35.3	4.9	24.3		0.00499942	-2.27904	0.0619139	-2.50685		II	C2 domain-containing protein
246076_at	AT5G20280	806.9	884.6	344.3	259.6	438.7	327	286.5	308.8		0.00126813	-2.20909	0.943697	-1.01445		II	ATSPS1F (SUCROSE PHOSPHATE SYNTHASE 1F); sucrose-phosphate synthase/ transferase, transferring glycosyl groups
256089_at	AT1G20830	85.8	95.9	98	77.9	54.6	49.7	57.6	45.4		0.0136837	-1.74209	0.0167217	-1.70777			similar to unnamed protein product [Vitis vinifera] (GB:CAO66272.1)
255151_at	AT4G08180	854.9	1020.4	278.3	209.6	439.7	463.2	205.4	213.4		0.0016069	-2.07697	0.617738	-1.165		II	oxysterol-binding family protein
247384_at	AT5G63370	1213.2	1005.8	332	238.9	432.7	434.4	294.7	191.6		0.001562	-2.5591	0.656765	-1.17397		II	protein kinase family protein
253643_at	AT4G29780	3208.6	2868.3	357.8	190.3	531.5	1155.7	384.3	162.5		0.00124354	-3.60177	0.998194	-1.00238		II	similar to unknown protein [Arabidopsis thaliana] (TAIR:AT5G12010.1); similar to unnamed protein product [Vitis vinifera] (GB:CAO43835.1); contains domain PTHR22930 (PTHR22930)
251847_at	AT3G54640	8090.9	7218.4	1534.7	1218.9	3765.4	4644.5	1038.4	1205.7		0.00163335	-1.82039	0.60601	-1.22704		II	TSA1 (TRYPTOPHAN SYNTHASE ALPHA CHAIN); tryptophan synthase
259255_at	AT3G07690	204.2	175.6	229	188.9	281.4	278	260.2	276.1		0.00806216	1.47288	0.0320296	1.28332			glycerol-3-phosphate dehydrogenase (NAD+)
262495_at	AT1G21780	1543.8	1244.8	648.6	698.6	3033.6	2657.6	842.6	630.7		0.00146974	2.04088	0.752275	1.0936			BTB/POZ domain-containing protein
251475_at	AT3G59660	1831.4	1907.6	578.9	230.1	699.7	871	356.8	345.8		0.00150038	-2.38047	0.723371	-1.15144		II	C2 domain-containing protein / GRAM domain-containing protein
253954_at	AT4G26970	3413.1	3490.1	902.1	400.5	1286	908.5	966.2	484.4		0.00111164	-3.14568	0.805366	1.11362		II	aconitate hydratase, cytoplasmic, putative / citrate hydro-lyase/aconitase, putative
256627_at	AT3G19970	2061.3	2368.6	305.8	149.6	670	1037.7	131.5	154.9		0.00158454	-2.59407	0.660422	-1.59008		II	similar to unknown protein [Arabidopsis thaliana] (TAIR:AT2G18245.1); similar to unnamed protein product [Vitis vinifera] (GB:CAO66476.1); contains InterPro domain Protein of unknown function DUF829, eukaryotic (InterPro:IPR008547)
267492_at	AT2G30620	1647.9	1462	1735.6	1666.8	1787.7	1935.2	2092	2127.1		0.0254963	1.19711	0.0098213	1.24004			histone H1.2
252183_at	AT3G50740	1643.8	1013.8	1832.1	1604.2	4846	3948.4	1967.1	2547.6		0.00233944	3.30915	0.293271	1.31383			UGT72E1 (UDP-glucosyl transferase 72E1); UDP-glycosyltransferase/ coniferyl-alcohol glucosyltransferase/ transferase, transferring glycosyl groups
259389_at	AT1G06320	12.8	4.3	6.1	2	29.7	17.2	37.6	47.9		0.0878224	2.74269	0.00428798	10.5556		I	similar to hypothetical protein [Vitis vinifera] (GB:CAN62841.1)
251342_at	AT3G60690	3394	4098	2580.3	2938.7	6044.3	6246.1	2677.3	2939.6		0.00137354	1.64047	0.879419	1.01774			auxin-responsive family protein
251136_at	AT5G01290	235.6	271.3	145.9	138.3	135.9	148.3	128	97.2		0.00309144	-1.7836	0.166094	-1.26199		II	mRNA guanylyltransferase
259520_at	AT1G12320	863.2	809.8	257.6	232.5	409.3	490.3	233.6	106.5		0.00250088	-1.85972	0.260168	-1.44105		II	similar to unknown protein [Arabidopsis thaliana] (TAIR:AT1G62840.1); similar to unnamed protein product [Vitis vinifera] (GB:CAO24498.1); contains InterPro domain Protein of unknown function DUF1442 (InterPro:IPR009902)
251660_at	AT3G57160	82.8	96.3	143.3	144.4	148.4	154.7	214.1	177.1		0.0117381	1.69235	0.0214234	1.35975		I	unknown protein
257707_at	AT3G12650	1286.6	1175.1	1628.8	1796.6	2727.7	2405	1624.5	1937.5		0.00155526	2.08502	0.714954	1.03988			similar to unnamed protein product [Vitis vinifera] (GB:CAO15069.1)
247775_at	AT5G58690	136.2	116	19.1	30.4	8.6	5	8.3	42.7		0.00125812	-18.5441	0.961792	1.0303		II	phosphoinositide-specific phospholipase C family protein
259856_at	AT1G68440	8982.9	8302.4	2186.9	2264.7	5276.6	5909.6	2247.2	2608.4		0.000993847	-1.54523	0.598389	1.09075			similar to unknown protein [Arabidopsis thaliana] (TAIR:AT1G25400.1); similar to unnamed protein product [Vitis vinifera] (GB:CAO42150.1)
256820_at	AT3G22170	656.4	802.8	141	95.8	242.5	214.8	164.8	89.5		0.0012094	-3.1909	0.893135	1.0739		II	FHY3 (FAR-RED ELONGATED HYPOCOTYLS 3); transcription factor
263296_at	AT2G38800	5721.5	6710	698	276.6	3106	2348.9	281.8	151.9		0.00171715	-2.27896	0.593562	-2.24718		II	calmodulin-binding protein-related
251845_at	AT3G54540	1423.6	1643.7	234.7	193.9	640.4	457.2	352.2	207.5		0.000999011	-2.79455	0.597172	1.30588		II	ATGCN4 (Arabidopsis thaliana general control non-repressible 4)
249168_at	AT5G42870	1145.1	1256.2	345.3	250.7	724.2	686.9	329.7	229.8		0.00149479	-1.70172	0.789356	-1.06524		II	lipin family protein
254580_at	AT4G19390	2130.6	2073.4	972.8	1093.9	3674.6	3683.9	575.6	1030.4		0.000711531	1.75036	0.241421	-1.28686			similar to unknown protein [Arabidopsis thaliana] (TAIR:AT5G13720.1); similar to unnamed protein product [Vitis vinifera] (GB:CAO63752.1); contains InterPro domain Uncharacterised conserved protein UCP022348 (InterPro:IPR016804); contains InterPro domain Protein of unknown function UPF0114 (InterPro:IPR005134)
266551_at	AT2G35260	311.2	236.5	2852	3026.9	469.9	438.7	4548.7	4043		0.399027	1.65894	0.00209057	1.46145			similar to unknown protein [Arabidopsis thaliana] (TAIR:AT4G17840.1); similar to hypothetical protein [Vitis vinifera] (GB:CAN74782.1); similar to unnamed protein product [Vitis vinifera] (GB:CAO63413.1)
254215_at	AT4G23700	5112.4	3963.1	532.1	82.9	1153.8	1367.3	37.7	23.8		0.00177751	-3.59982	0.565841	-10		II	ATCHX17 (CATION/H+ EXCHANGER 17); monovalent cation:proton antiporter
250524_at	AT5G08520	529.1	440.2	623.3	674.3	753.6	818.7	750.3	696.9		0.00300988	1.6221	0.185936	1.11529			myb family transcription factor
254297_at	AT4G23110	33.6	30.2	6.3	11.3	8.5	5.4	1.3	8.8		0.00222403	-4.58993	0.353762	-1.74257		II	insulin-like growth factor binding
262599_at	AT1G15350	936.3	1038	531.1	739.6	1599	1672.5	729.6	886.7		0.00318146	1.65704	0.166804	1.27198			similar to unknown protein [Arabidopsis thaliana] (TAIR:AT5G25360.1); similar to hypothetical protein [Glycine max] (GB:AAN03467.1)
260787_at	AT1G06230	616.1	567.7	52.4	44.5	216.3	85.6	94.7	46.3		0.00107881	-3.92117	0.694644	1.45511		II	GTE4 (GLOBAL TRANSCRIPTION FACTOR GROUP E 4); DNA binding
261036_at	AT1G17470	876.4	914.6	1088.9	860.9	1253.9	1298.5	1260.1	1262.3		0.0102354	1.42513	0.0263115	1.29367			ATDRG1 (ARABIDOPSIS THALIANA DEVELOPMENTALLY REGULATED G-PROTEIN 1); GTP binding
246613_at	AT5G35360	2967.7	3366.8	2132.2	2790.2	4921	4556.9	3397.1	3261.9		0.00671213	1.49623	0.0464425	1.3528			CAC2 (acetyl co-enzyme A carboxylase biotin carboxylase subunit)
246068_at	AT5G20290	8361.6	8004.9	16999.3	17196.2	10369.2	12028.3	20788.2	19496.9		0.0163634	1.3685	0.0158453	1.17808			40S ribosomal protein S8 (RPS8A)
267027_at	AT2G38330	272.1	268.1	624.6	775.2	390.7	338.6	1064	1051.5		0.169742	1.35006	0.00318799	1.51129			MATE efflux family protein
265144_at	AT1G51170	12.5	7.1	168.3	186.1	53	44.5	197.5	195.3		0.00586223	4.97449	0.0575709	1.10835		I	protein kinase family protein
253138_at	AT4G35490	1925	1357.9	2555.1	2893.7	3324.7	3437.2	2847.7	2955.8		0.00192192	2.05973	0.500856	1.0651		I	MRPL11 (MITOCHONDRIAL RIBOSOMAL PROTEIN L11); structural constituent of ribosome
253605_at	AT4G30991	99.6	98	10	34.5	27.5	6.3	5.1	13.8		0.00231672	-5.84615	0.341712	-2.3545		II	binding
258488_at	AT3G02420	547.1	472.1	727.1	644.6	1049	922.4	678.4	717.4		0.00147375	1.93426	0.853548	1.01757			similar to hypothetical protein [Cleome spinosa] (GB:ABD96906.1)
252671_at	AT3G44190	1531	1252	533.7	358.1	469.3	624.6	279	226.8		0.00290842	-2.54411	0.212255	-1.76315		II	pyridine nucleotide-disulphide oxidoreductase family protein
247921_at	AT5G57660	12502.1	10787.4	14097.2	14256.7	20081.8	18780	12565.7	12412.3		0.000525327	1.66864	0.0920365	-1.13515			zinc finger (B-box type) family protein
266072_at	AT2G18700	14194.4	16488.4	2201.4	1323	7114.1	6550.7	3040.3	1888.6		0.000967166	-2.24539	0.513106	1.39851		II	ATTPS11 (Arabidopsis thaliana trehalose phosphatase/synthase 11); transferase, transferring glycosyl groups
253373_at	AT4G33150	18955.8	21812	437.5	258.3	11044.5	8639.6	429.8	270.8		0.00134344	-2.0711	0.998639	1.0069		II	LKR (SACCHAROPINE DEHYDROGENASE)
255462_at	AT4G02940	1391.1	1484	451.7	201.8	551.9	540.8	434.7	289		0.00115539	-2.63119	0.760385	1.10742		II	oxidoreductase, 2OG-Fe(II) oxygenase family protein
267642_at	AT2G32910	409.4	441.1	190.3	161.8	222.8	188.5	147.5	203.4		0.0013619	-2.06783	0.98373	-1.00342		II	similar to unknown protein [Arabidopsis thaliana] (TAIR:AT5G61910.3); similar to unknown protein [Arabidopsis thaliana] (TAIR:AT5G61910.1); similar to unknown protein [Arabidopsis thaliana] (TAIR:AT5G61910.2); similar to unnamed protein product [Vitis vinifera] (GB:CAO15135.1); contains InterPro domain Kelch related (InterPro:IPR013089); contains InterPro domain Development and cell death (InterP…
257918_at	AT3G23230	2107	2412.2	51.8	65.3	479.3	944.9	37.2	40.8		0.00141596	-3.17315	0.925682	-1.50128		II	ethylene-responsive factor, putative
252104_at	AT3G51460	697.8	796.8	384.6	313	358.8	375.1	345.8	256.7		0.00210816	-2.03652	0.426497	-1.15784		II	phosphoinositide phosphatase family protein
254468_at	AT4G20460	239.8	200.3	64	55.8	68.5	84.3	74.9	83.6		0.000777279	-2.88024	0.283247	1.32304		II	NAD-dependent epimerase/dehydratase family protein
252166_at	AT3G50500	4741.8	4111.1	2224.9	2437.8	7063.6	6672.8	2089.4	2425.6		0.00120349	1.55163	0.816279	-1.03271			SPK-2-2 (SNF1-RELATED PROTEIN KINASE 2.2); kinase/ protein kinase
255315_at	AT4G04165	60.8	76.4	34.7	25.2	18.4	26.3	14.8	20.8		0.00325655	-3.06935	0.173599	-1.68258		II	transposable element gene
266037_at	AT2G05940	3126.2	2788.9	876.4	267.7	1107.9	991.9	516.6	306.8		0.00184308	-2.81698	0.57111	-1.38948		II	protein kinase, putative
245112_at	AT2G41540	520.6	454.6	431.1	470	133.3	209.6	463.1	463.7		0.00116662	-2.84398	0.75366	1.02852			GPDHC1; NAD binding / glycerol-3-phosphate dehydrogenase (NAD+)
245933_at	AT5G09320	66.4	71.6	160.8	171.7	97.8	92.9	191.8	209		0.0259688	1.38188	0.0110243	1.20541			vacuolar sorting protein 9 domain-containing protein / VPS9 domain-containing protein
247789_at	AT5G58680	489.9	401.5	33	34.2	117.9	187.5	12.6	9.6		0.00181296	-2.91879	0.60201	-3.02703		II	armadillo/beta-catenin repeat family protein
259872_at	AT1G76810	594.3	583.2	229.5	88.1	216.9	152.3	91.9	132.2		0.00207749	-3.18933	0.457554	-1.41722		II	eukaryotic translation initiation factor 2 family protein / eIF-2 family protein
251594_at	AT3G57630	422.3	383.4	150.3	47.8	61.1	50.1	141.8	112.1		0.00100158	-7.2455	0.527283	1.28168		II	exostosin family protein
261189_at	AT1G33040	76.2	110.5	812.4	851.6	74.7	53.4	559	443.2		0.554834	-1.45746	0.00190227	-1.66035			NACA5 (NASCENT POLYPEPTIDE-ASSOCIATED COMPLEX SUBUNIT ALPHA-LIKE PROTEIN 5)
253216_at	AT4G34960	93.6	90.6	388.3	412.4	85.9	116.1	258.4	279		0.596969	1.09663	0.00105805	-1.48995			peptidyl-prolyl cis-trans isomerase, putative / cyclophilin, putative / rotamase, putative
264328_at	AT1G04100	493.9	443	126.7	156.8	192.8	232.9	141.4	185.1		0.000990448	-2.20085	0.507997	1.15168		II	IAA10 (indoleacetic acid-induced protein 10); transcription factor
263856_at	AT2G04410	1048.8	1164.2	1906.2	2112.8	2360.3	2695.8	1743.3	1911.7		0.000822302	2.28473	0.310556	-1.09959		I	similar to NOI [Arabidopsis thaliana] (TAIR:AT5G55850.1); similar to unnamed protein product [Vitis vinifera] (GB:CAO45143.1); contains InterPro domain Nitrate-induced NOI (InterPro:IPR008700)
251931_at	AT3G53950	477.4	422.5	266.4	357.9	775.3	798.1	375.3	303.8		0.00187122	1.74842	0.584435	1.08778			glyoxal oxidase-related
263499_at	AT2G42580	835.4	923	570.4	546.4	1264.9	1150.3	714.9	646.4		0.00452908	1.37352	0.0989417	1.21893			TTL3 (TETRATRICOPETIDE-REPEAT THIOREDOXIN-LIKE 3); protein binding
260813_at	AT1G43700	3828.1	2969.1	1546.4	1613	6038.4	5491.5	2040.5	2083.4		0.00280445	1.69627	0.252661	1.30528			VIP1 (VIRE2-INTERACTING PROTEIN 1); transcription factor
251317_at	AT3G61490	60.7	88.1	149.1	139.5	96.8	93.7	221.4	207		0.144308	1.28024	0.0037144	1.48441			glycoside hydrolase family 28 protein / polygalacturonase (pectinase) family protein
250385_at	AT5G11520	14876	14243.6	1595.3	747.4	10046.6	8443.2	1100.1	1167.1		0.00144256	-1.5749	0.958363	-1.0333			ASP3 (ASPARTATE AMINOTRANSFERASE 3)
265106_s_at	AT1G62590;AT1G63330	6.6	19.1	31.6	24.6	49.1	37	67.5	54.7		0.0197379	3.35019	0.0147205	2.17438			[AT1G62590, pentatricopeptide (PPR) repeat-containing protein];[AT1G63330, pentatricopeptide (PPR) repeat-containing protein]
251875_at	AT3G54270	5.2	4.9	87.5	88.5	33.5	18.7	18.3	25		0.0216322	5.16832	0.00032336	-4.06467			sucrose-phosphatase 3 (SPP3)
253819_at	AT4G28350	797.6	707.1	66.4	66.1	218.8	352.9	85	79.8		0.00123257	-2.63197	0.791786	1.24377		II	lectin protein kinase family protein
257798_at	AT3G15950	342.4	267.1	99.1	94.3	115.9	117	74.6	45.1		0.00277194	-2.617	0.267708	-1.61571		II	(TSA1-LIKE); protein binding
250431_at	AT5G10440	40.4	8.5	72.4	54.1	50	51	146.5	169.8		0.165912	2.06544	0.00351684	2.5004		I	CYCD4;2 (CYCLIN D4;2); cyclin-dependent protein kinase
261828_at	AT1G11360	1135.3	1007.8	914	1115.8	1703.3	1768.5	1232.1	1080.2		0.00293719	1.61999	0.240846	1.13918			universal stress protein (USP) family protein
256121_at	AT1G18160	1004.1	1051	307.8	357.1	668	532.3	346	324.2		0.0014005	-1.71216	0.963363	1.00797		II	protein kinase family protein
245243_at	AT1G44414	99.6	97.8	66.1	110.5	267.3	236.8	85.6	108.5		0.00177264	2.5537	0.6943	1.09909			similar to unnamed protein product [Vitis vinifera] (GB:CAO61874.1)
252067_at	AT3G51370	3638.5	3135.3	2455.8	2398.6	5907	5272.7	2516	2439.9		0.00157427	1.65043	0.86879	1.02091			protein phosphatase 2C, putative / PP2C, putative
247002_at	AT5G67320	720.8	760.9	230	139.7	343.3	364.6	280.6	224.9		0.000690145	-2.09309	0.171416	1.36732		II	WD-40 repeat family protein
249347_at	AT5G40830	54.3	59.2	288.8	308.4	34.7	34.1	230.2	197		0.179195	-1.64971	0.00347189	-1.39794			(ARABIDOPSIS THALIANA RAS ASSOCIATED WITH DIABETES PROTEIN 3); methyltransferase
249922_at	AT5G19140	7307.7	9177.2	16830.7	19105.2	14715.8	14456.5	21375.2	19963.4		0.00540616	1.76964	0.0800191	1.15034		I	auxin/aluminum-responsive protein, putative
257655_at	AT3G13350	246.7	283.3	263.9	303.3	449.2	467.5	264.2	245.9		0.000787394	1.72962	0.24745	-1.11194			high mobility group (HMG1/2) family protein / ARID/BRIGHT DNA-binding domain-containing protein
246558_at	AT5G15540	283.4	265.4	79.2	38.8	69.8	94.5	107.9	83		0.000649375	-3.34023	0.141815	1.6178		II	EMB2773 (EMBRYO DEFECTIVE 2773); binding / protein binding / zinc ion binding
262984_at	AT1G54460	586.6	679.5	170.6	66.5	284	189.6	49.7	50.2		0.00265062	-2.67335	0.313566	-2.37337		II	similar to WDL1 (WVD2-LIKE 1) [Arabidopsis thaliana] (TAIR:AT3G04630.2); similar to WDL1 (WVD2-LIKE 1) [Arabidopsis thaliana] (TAIR:AT3G04630.3); similar to unknown [Populus trichocarpa] (GB:ABK95727.1); contains InterPro domain Targeting for Xklp2 (InterPro:IPR009675)
259447_s_at	AT1G02430;AT1G02440	96.3	91.5	54.4	56	68.6	55.8	49.5	46.1		0.00319885	-1.50965	0.213904	-1.15481			[AT1G02430, ATARFD1B (ADP-ribosylation factor D1B); GTP binding];[AT1G02440, ATARFD1A (ADP-ribosylation factor D1A); GTP binding]
256812_at	AT3G21350	198.2	189.7	431.6	444.7	261.2	254.2	462.7	440.5		0.00300363	1.32869	0.246252	1.0307			RNA polymerase transcriptional regulation mediator-related
258682_at	AT3G08720	3477.9	3929.8	462.9	123	1786.4	2112	282.3	187.5		0.00166814	-1.90019	0.815612	-1.24713		II	ATPK19 (ARABIDOPSIS THALIANA PROTEIN KINASE 19); kinase
263459_at	AT2G31820	1461.6	1680.2	411.6	268.8	798.6	684.9	368.6	230.8		0.00176734	-2.11783	0.735616	-1.13514		II	ankyrin repeat family protein
267278_at	AT2G19350	1744.3	1548.7	1311.6	1586.3	3080	3155.8	1085.9	1386.3		0.000812832	1.89365	0.258933	-1.17219			similar to unknown protein [Arabidopsis thaliana] (TAIR:AT4G29850.1); similar to hypothetical protein [Vitis vinifera] (GB:CAN75495.1); contains InterPro domain Protein of unknown function DUF872, eukaryotic (InterPro:IPR008590)
251689_at	AT3G56500	1734.7	1271.2	83.6	7.8	194	274.3	4.9	5.6		0.00166404	-6.41875	0.822042	-8.70476		II	serine-rich protein-related
257648_at	AT3G16840	194	187.4	121.3	94.8	129.8	115.6	81.1	91.9		0.00413887	-1.5542	0.135059	-1.24913			ATP-dependent helicase
252991_at	AT4G38470	7087.1	8266.1	567.4	380	3396.4	4102.5	661.5	416.9		0.0013976	-2.04739	0.901698	1.13827		II	protein kinase family protein
250469_at	AT5G10130	10.1	9.7	3.6	5.3	4.1	2.5	4.6	4.5		0.00140592	-3	0.910782	1.02247		II	pollen Ole e 1 allergen and extensin family protein
252470_at	AT3G46930	1087.9	1048.2	212.9	114.8	358.5	560	149.6	65		0.0020878	-2.32564	0.546062	-1.52703		II	protein kinase family protein
254089_at	AT4G24800	672	701.2	304.1	248.9	217.4	245.1	380.3	243		0.00110008	-2.96908	0.552135	1.12712		II	MA3 domain-containing protein
248059_at	AT5G55540	204.1	206.2	92.6	73	59.7	48.2	143.9	112.8		0.000376522	-3.80259	0.0288397	1.55012			TRN1 (TORNADO 1)
246457_at	AT5G16750	197.2	161.8	51.7	69.1	55.8	70.3	63.7	55.9		0.00152631	-2.84695	0.970232	-1.01003		II	TOZ (TORMOZEMBRYO DEFECTIVE); nucleotide binding
256178_s_at	AT1G51760;AT1G51780	4099.8	5236.2	2251.9	1830.1	1769.9	2427.7	897.1	637.8		0.00661382	-2.22413	0.062182	-2.65946		II	[AT1G51760, IAR3 (IAA-ALANINE RESISTANT 3); metallopeptidase];[AT1G51780, ILL5 (IAA-leucine resistant (ILR)-like gene 5); metallopeptidase]
260126_at	AT1G36370	810.8	679.4	361.5	260.3	258.9	230	315.3	357.4		0.00122778	-3.04807	0.699569	1.08186		II	SHM7 (serine hydroxymethyltransferase 7); glycine hydroxymethyltransferase
264450_s_at	AT1G10250;AT1G10450	178	166	20.1	1.5	34.8	30.5	43.1	2.4		0.00106445	-5.26799	0.507808	2.10648		II	[AT1G10250, similar to paired amphipathic helix repeat-containing protein [Arabidopsis thaliana] (TAIR:AT1G10450.1); similar to unnamed protein product [Vitis vinifera] (GB:CAO40976.1); contains domain PTHR12346 (PTHR12346)];[AT1G10450, paired amphipathic helix repeat-containing protein]
247398_at	AT5G62950	526.6	491.1	484.3	639.1	1043.9	1125.9	489.4	580.5		0.00125003	2.13206	0.725224	-1.05			catalytic/ nucleotide binding
252046_at	AT3G52460	1.5	10.9	11.8	16.7	45.3	35.9	19.8	27.1		0.00364352	6.54839	0.177875	1.64561			hydroxyproline-rich glycoprotein family protein
261391_at	AT1G35030	9.3	6.6	21.1	26.6	6.5	2.3	56.3	50.4		0.349528	-1.80682	0.000921604	2.2369		I	similar to unknown protein [Arabidopsis thaliana] (TAIR:AT1G34910.1)
248101_at	AT5G55200	491.6	463.9	291.5	267.4	371.9	378.4	177.6	230.9		0.0111494	-1.27349	0.0307933	-1.36818			co-chaperone grpE protein, putative
267503_at	AT2G45600	168.8	258	556.3	615.7	364.1	321.3	780.5	838.2		0.0471263	1.6059	0.008065	1.38114		I	hydrolase
257536_at	AT3G02800	3501.8	2694.1	130	119.2	457	848	120.4	114.8		0.00152522	-4.74782	0.983456	-1.05952		II	phosphoprotein phosphatase
266068_at	AT2G18640	50.7	37	29.7	53.1	3.6	2.4	7.6	8.5		0.0131102	-14.6167	0.0255036	-5.14286			GGPS4 (GERANYLGERANYL PYROPHOSPHATE SYNTHASE 4); farnesyltranstransferase
258408_at	AT3G17630	73.4	97.4	29.5	17.2	8.3	14.3	23	20.4		0.00164669	-7.55752	0.874604	-1.07604		II	ATCHX19 (CATION/H+ EXCHANGER 19); monovalent cation:proton antiporter
257185_at	AT3G13100	267.6	309.3	93.6	7.4	57.4	69.1	15.6	8		0.00275794	-4.56047	0.321209	-4.27966		II	ATMRP7 (Arabidopsis thaliana multidrug resistance-associated protein 7)
246333_at	AT3G44840	44.4	45.7	1.4	1.4	4	6	2.1	14.1		0.000756667	-9.01	0.196329	5.78571		II	S-adenosyl-L-methionine:carboxyl methyltransferase family protein
256671_at	AT3G52290	67	96.8	329.2	326.6	49.2	56.3	265.7	244.3		0.0925451	-1.55261	0.00531245	-1.28588			IQD3 (IQ-domain 3); calmodulin binding
261315_at	AT1G53170	506.9	564.8	1823.6	1706.4	947.2	980	1866.3	2050.7		0.00609926	1.79826	0.074662	1.10963		I	ATERF-8/ATERF8 (ETHYLENE RESPONSE ELEMENT BINDING FACTOR 4); DNA binding / transcription factor/ transcription repressor
255714_at	AT4G00300	1579.5	1411.9	1391.9	1255	1104	1113.1	1093.1	1131.6		0.00761044	-1.34924	0.0533105	-1.18978			fringe-related protein
260974_at	AT1G53440	281.6	363.9	128.7	125.5	99.7	93.6	121.4	132.1		0.0015464	-3.33937	0.991085	-1.00276		II	leucine-rich repeat family protein / protein kinase family protein
251819_at	AT3G55030	312.8	278.6	602.6	692.4	518.5	562.2	690	731		0.00363112	1.82736	0.190713	1.0973		I	PGPS2 (phosphatidylglycerolphosphate synthase 2); CDP-alcohol phosphatidyltransferase/ CDP-diacylglycerol-glycerol-3-phosphate 3-phosphatidyltransferase
259019_at	AT3G07370	1021.5	1126.2	376.5	240	545.6	614	308	267.8		0.00180046	-1.8521	0.776407	-1.07068		II	ATCHIP/CHIP (CARBOXYL TERMINUS OF HSC70-INTERACTING PROTEIN); ubiquitin-protein ligase
265810_at	AT2G18090	1298.6	1538.3	292.7	231	642.6	521.1	362.6	311.9		0.00107922	-2.43783	0.489206	1.28795		II	PHD finger family protein / SWIB complex BAF60b domain-containing protein / GYF domain-containing protein
252110_at	AT3G51560	3.9	5.6	9.6	5.8	22	21.8	7.3	3.7		0.000916709	4.61053	0.321692	-1.4			disease resistance protein (TIR-NBS-LRR class), putative
252392_s_at	AT3G47890;AT3G47910	207.8	191.6	57.3	10.6	25.4	56.3	21.7	37		0.00172977	-4.88862	0.839642	-1.15673		II	[AT3G47890, ubiquitin carboxyl-terminal hydrolase-related];[AT3G47910, nucleic acid binding / ubiquitin thiolesterase/ zinc ion binding]
255221_at	AT4G05150	9166.3	8947.5	4423	4568.5	15876.4	13355.8	5691.9	6206.6		0.00369756	1.61381	0.187093	1.32331			octicosapeptide/Phox/Bem1p (PB1) domain-containing protein
261313_at	AT1G52970	50.4	67.7	33.8	27.1	16.1	8.2	6	18.9		0.00518486	-4.86008	0.100562	-2.44578		II	similar to unknown protein [Arabidopsis thaliana] (TAIR:AT1G45190.1); contains InterPro domain Protein of unknown function DUF784, Arabidopsis thaliana (InterPro:IPR008502)
252933_at	AT4G39110	50.7	61.4	55.4	44.4	14.4	32.8	16.7	6.2		0.0247027	-2.375	0.0141754	-4.35808			protein kinase family protein
251210_at	AT3G62810	132.2	172.3	331.5	384.5	257.4	259.6	429.2	446.4		0.0119185	1.69787	0.0303258	1.22291		I	complex 1 family protein / LVR family protein
257892_at	AT3G17020	7765.1	7154.8	4898.1	5887	13202.1	12840.5	4332.7	5845.4		0.00126161	1.74549	0.681237	-1.05964			universal stress protein (USP) family protein
257866_at	AT3G17770	2090	2391	454.7	204.8	1013.4	1083.4	460.8	349.2		0.00122318	-2.13707	0.633324	1.2282		II	dihydroxyacetone kinase family protein
248589_at	AT5G49510	761.4	785.5	1477.6	1621.3	1425.2	1296.8	1632.8	1516.3		0.00183612	1.75965	0.769584	1.0162		I	VHL binding protein, putative / prefoldin, putative
265535_at	AT2G15900	411.5	434.9	100.1	45.2	239.1	249.4	83.3	90.2		0.00114858	-1.73265	0.548637	1.19408		II	phox (PX) domain-containing protein
257700_at	AT3G12740	12423.7	12963.9	3284.6	1441.7	6871.4	5930.9	2962.7	2422.5		0.00128086	-1.98305	0.694388	1.13941		II	LEM3 (ligand-effect modulator 3) family protein / CDC50 family protein
246909_at	AT5G25770	3630.9	4498.1	347.4	153.1	1725	1675	230.8	177.7		0.00169073	-2.39088	0.891049	-1.22521		II	similar to unnamed protein product [Vitis vinifera] (GB:CAO44054.1); contains domain PTHR10992 (PTHR10992); contains domain SSF53474 (SSF53474); contains domain G3DSA:3.40.50.1820 (G3DSA:3.40.50.1820)
265861_at	AT2G01790	21.5	22.3	1.5	16.8	59.6	38.6	59.6	78.7		0.075579	2.24201	0.00625032	7.55738			meprin and TRAF homology domain-containing protein / MATH domain-containing protein
246189_at	AT5G20910	1462.3	1571.6	379.5	256.9	919.1	698.3	288.8	198.2		0.00229555	-1.87579	0.506246	-1.30678		II	zinc finger (C3HC4-type RING finger) family protein
256513_at	AT1G31480	645.7	798	88.2	47.1	303.7	208.7	41	28.2		0.00204046	-2.81753	0.639201	-1.9552		II	SGR2 (SHOOT GRAVITROPISM 2)
254116_at	AT4G24730	718.7	715.7	748.6	692.7	893.3	1010	847.4	830.3		0.00708469	1.3269	0.0625901	1.16402			calcineurin-like phosphoesterase family protein
257273_at	AT3G28030	159.6	146	61.5	57.8	11.1	63.3	14.4	30.9		0.00443953	-4.10753	0.137793	-2.63355		II	UVH3 (ULTRAVIOLET HYPERSENSITIVE 3); nuclease
246147_s_at	AT5G19990;AT5G20000	2154.8	2387.4	777.9	517.4	1047.2	985.6	889.8	674.1		0.0010273	-2.23446	0.411884	1.20737		II	[AT5G19990, RPT6A; ATPase];[AT5G20000, (REGULATORY PARTICLE TRIPLE-A 6A); ATPase]
252870_at	AT4G39940	3635.9	2820.9	2758	2540.5	1355.7	1625.2	2019.4	1965.6		0.0051875	-2.16606	0.104378	-1.32961			AKN2 (APS-KINASE 2); ATP binding / kinase/ transferase, transferring phosphorus-containing groups
256254_at	AT3G11290	194.4	209.9	134.3	93.8	119.2	84.5	64.6	64.3		0.00694439	-1.98478	0.0649452	-1.76959		II	similar to unknown protein [Arabidopsis thaliana] (TAIR:AT2G19220.1); similar to unnamed protein product [Vitis vinifera] (GB:CAO69032.1)
258628_at	AT3G02890	124.9	105.2	68.1	71.7	54	64.3	65.7	64.1		0.00218832	-1.94505	0.56502	-1.07704		II	PHD finger protein-related
255425_s_at	AT4G03360;AT4G02950	78.1	94.4	1.3	25.2	16	19.5	3.8	2.3		0.00266996	-4.85915	0.378766	-4.34426		II	[AT4G03360, ubiquitin family protein];[AT4G02950, ubiquitin family protein]
246541_at	AT5G15400	476.2	488.8	267.2	171	191.7	235.6	202.8	198.8		0.0020398	-2.25837	0.65258	-1.09114		II	U-box domain-containing protein
261356_at	AT1G79660	537	483.5	1542.3	1730.5	1221.4	1138.4	1586.2	1730.1		0.00179753	2.3124	0.822359	1.01329		I	similar to unknown protein [Arabidopsis thaliana] (TAIR:AT1G16170.1); similar to unnamed protein product [Vitis vinifera] (GB:CAO23158.1)
264280_at	AT1G61820	12098.4	11729.3	110.2	54.7	2789.2	5644.3	14.3	33.2		0.00164014	-2.82536	0.956785	-3.47158		II	BGLU46; hydrolase, hydrolyzing O-glycosyl compounds
265245_at	AT2G43060	1011.6	1223.6	1006.9	1203.4	2176.5	2146	897.8	1083.9		0.00102598	1.93383	0.401945	-1.11536			transcription factor
263475_at	AT2G31945	14988.4	14205.8	652.4	749.5	9878	11053.7	769.2	1088.3		0.00129172	-1.39474	0.680012	1.32499			similar to unknown protein [Arabidopsis thaliana] (TAIR:AT1G05575.1); similar to unnamed protein product [Vitis vinifera] (GB:CAO22015.1); similar to hypothetical protein [Vitis vinifera] (GB:CAN61524.1); similar to hypothetical protein [Vitis vinifera] (GB:CAN71356.1)
257315_at	AT3G30775	18624.3	18581.2	261.3	123	14041.7	11993.2	276.3	230.2		0.00153768	-1.42906	0.936994	1.31798			ERD5 (EARLY RESPONSIVE TO DEHYDRATION 5); proline dehydrogenase
253744_s_at	AT5G44415;AT5G33230;AT4G28960;AT5G37390;AT1G23930;AT3G47330;AT4G09370	7.8	2.7	12.4	13.4	1.3	1.3	1.3	3		0.110543	-4.03846	0.0051215	-6			[AT5G44415, transposable element gene];[AT5G33230, transposable element gene];[AT4G28960, transposable element gene];[AT5G37390, transposable element gene];[AT1G23930, transposable element gene];[AT3G47330, transposable element gene];[AT4G09370, transposable element gene]
246229_at	AT4G37160	39.4	42.5	14.6	8.2	16.1	4.1	5.4	2.4		0.00361973	-4.05446	0.211273	-2.92308		II	SKS15 (SKU5 Similar 15); copper ion binding
266615_s_at	AT2G35660;AT2G29720	2008.1	1544.9	335.6	212.2	345.8	460	346.4	260.5		0.00148109	-4.40928	0.875404	1.10789		II	[AT2G35660, CTF2A; monooxygenase];[AT2G29720, CTF2B; monooxygenase]
250356_at	AT5G11710	1356.1	1266.2	771.1	568	712.9	631.9	640	499.6		0.00277645	-1.94996	0.362848	-1.17506		II	(EPSIN1); binding
251478_at	AT3G59690	378.6	457.4	57.4	34.2	114.4	105.6	95.7	23.8		0.00135307	-3.8	0.736866	1.30459		II	IQD13 (IQ-domain 13); calmodulin binding
266580_at	AT2G46260	1763.8	1468.6	251.5	228.5	629.9	579.1	459.2	408.2		0.000716513	-2.67361	0.14659	1.80708		II	BTB/POZ domain-containing protein
260771_at	AT1G49160	139.5	174.6	49.8	36.6	41.7	15.1	46.6	25.3		0.00199158	-5.52993	0.706409	-1.20167		II	WNK7 (Arabidopsis WNK kinase 7); kinase
249181_at	AT5G42920	489	463.9	123	80.7	225.8	140.9	134.6	103.7		0.00128747	-2.59858	0.659123	1.16986		II	similar to unknown protein [Arabidopsis thaliana] (TAIR:AT1G45233.2); similar to unnamed protein product [Vitis vinifera] (GB:CAO61353.1); similar to expressed protein-like protein [Glycine max] (GB:ABC47853.1); contains domain PTHR13375 (PTHR13375)
247771_at	AT5G58590	1005.8	1174.7	795.6	680.8	2053.2	2208.1	569.9	419.4		0.000584266	1.95428	0.0813554	-1.49237			RANBP1 (RAN BINDING PROTEIN 1)
250291_at	AT5G13280	1172.8	1099.9	488.2	381.6	378.3	567.6	484.5	396.8		0.00157095	-2.40269	0.950333	1.01322		II	AK-LYS1 (ASPARTATE KINASE 1)
263349_at	AT2G13370	298	262	62	52.1	88.3	110.2	110.6	79.5		0.000660262	-2.82116	0.113947	1.66608		II	CHR5 (chromatin remodeling 5); ATP binding / DNA binding / chromatin binding / helicase
253453_at	AT4G31860	2570.4	2460	978.9	647.2	1521.1	1601.3	786.3	819		0.00169768	-1.61107	0.938829	-1.01296		II	protein phosphatase 2C, putative / PP2C, putative
252167_at	AT3G50560	256.3	182.9	203.9	285	449.7	464.3	309.8	298.3		0.00376175	2.08106	0.203298	1.24381			short-chain dehydrogenase/reductase (SDR) family protein
266349_at	AT2G01460	278.4	227.1	8.8	37.7	47	79.7	12.7	34.2		0.00162668	-3.98974	0.993999	1.0086		II	phosphoribulokinase/uridine kinase family protein
261155_at	AT1G04960	2150.5	2476.2	723.5	706.8	1368.8	1449	713.3	727		0.00159966	-1.64195	0.968456	1.00699		II	similar to bZIP family transcription factor [Arabidopsis thaliana] (TAIR:AT1G27000.1); similar to hypothetical protein [Vitis vinifera] (GB:CAN73938.1); contains InterPro domain Protein of unknown function DUF1664 (InterPro:IPR012458)
246311_at	AT3G51880	5644.4	4963.4	1265.7	1611.3	7887.9	8664.5	1409.3	1358.4		0.00152297	1.5604	0.894121	-1.03949			HMGB1 (HIGH MOBILITY GROUP B 1); transcription factor
246045_at	AT5G19430	536.8	505.8	366.6	389.3	744.9	691.3	437.7	382.8		0.00291178	1.37752	0.347029	1.08546			zinc finger (C3HC4-type RING finger) family protein
255161_at	no_match	21.6	20.4	1.8	1.1	2.2	5.1	6.3	1.8		0.000891295	-5.75342	0.2544	2.7931		II	no_match
262343_at	AT1G64040	4855.3	4856	2719	2563.9	6917.5	6379.8	2707.4	3287.4		0.00325918	1.36926	0.279716	1.13476			TOPP3 (Type one serine/threonine protein phosphatase 3); protein serine/threonine phosphatase
265723_at	AT2G32140	1504.8	1272	298.7	46.4	382.2	488.1	184	98.3		0.00187229	-3.19062	0.821792	-1.22246		II	transmembrane receptor
265632_at	AT2G14290	939.4	1055.6	60.5	60.2	219.4	449.2	17.7	47.6		0.00193562	-2.98385	0.777546	-1.84839		II	F-box family protein
246894_at	AT5G25530	40.2	36.5	12.1	2.7	5.1	12.5	2	4.2		0.00277139	-4.35795	0.392945	-2.3871		II	DNAJ heat shock protein, putative
261425_at	AT1G18880	7.4	14.5	84.7	74.5	36.8	40.6	150.1	193.2		0.156188	3.53425	0.00444033	2.15641		I	proton-dependent oligopeptide transport (POT) family protein
253006_at	AT4G38250	2012.2	2363.3	2162.9	2308.3	3604.9	3360.6	2459	2942.1		0.00519805	1.59193	0.117685	1.20798			amino acid transporter family protein
264354_s_at	AT1G03200;AT1G03240	367.9	262.3	127	104	608.1	618.8	114.1	101.8		0.00151512	1.94684	0.854619	-1.06994			[AT1G03200, similar to unknown protein [Arabidopsis thaliana] (TAIR:AT1G03240.1)];[AT1G03240, similar to unknown protein [Arabidopsis thaliana] (TAIR:AT1G03200.1)]
249835_s_at	AT5G23490;AT5G23510	3486.4	2864.6	840.9	560.4	1074.7	1328	753.8	506.7		0.00190546	-2.64328	0.808334	-1.1117		II	[AT5G23490, similar to unknown protein [Arabidopsis thaliana] (TAIR:AT5G08440.1); similar to unnamed protein product [Vitis vinifera] (GB:CAO67077.1)];[AT5G23510, similar to unknown protein [Arabidopsis thaliana] (TAIR:AT5G23490.1); similar to unnamed protein product [Vitis vinifera] (GB:CAO67077.1)]
257758_at	AT3G22980	236.8	291.5	45.2	49.8	52.3	56.5	19.4	75.8		0.00166785	-4.8557	0.997308	1.00211		II	elongation factor Tu family protein
249218_at	AT5G42390	1197.3	1359.2	479.6	347.5	489.7	376.5	530	326.7		0.0015739	-2.9514	0.899985	1.03579		II	metalloendopeptidase
264227_at	AT1G67500	225.7	257.4	113.3	107.5	116.9	70.1	96.9	110.3		0.00200051	-2.58342	0.758348	-1.06564		II	ATREV3 (Arabidopsis thaliana recovery protein 3); DNA binding
256092_at	AT1G20696	8364.5	8880.7	5150.4	6369.6	16512.7	14478.4	5359.2	6388.7		0.00180322	1.79709	0.9086	1.01978			HMGB3 (HIGH MOBILITY GROUP B 3); transcription factor
245667_at	AT1G28200	2275.6	2183.1	1393.1	1377.5	2578.6	2716.5	1401.4	1439.8		0.00229924	1.18759	0.590943	1.02548			FIP1 (FH INTERACTING PROTEIN 1)
258027_at	AT3G19515	499.3	454.7	137	46.4	147.5	77.1	135.7	103.4		0.00125968	-4.24755	0.56946	1.30371		II	binding
259340_at	AT3G03870	4192.2	4659.4	2474.6	3502.7	8257.8	7449.3	4112.1	3361.3		0.00356554	1.77449	0.251264	1.2503			similar to unknown protein [Arabidopsis thaliana] (TAIR:AT5G18130.2)
266679_at	AT2G03270	781.1	901.1	231.2	103.5	354.5	230.8	157.2	98.1		0.00222502	-2.87408	0.640311	-1.31101		II	DNA-binding protein, putative
258323_at	AT3G22750	1165.5	1305	305.5	322.5	1634	1692	315.5	281		0.00148574	1.34629	0.789254	-1.05281			protein kinase, putative
246755_at	AT5G27920	3908.8	3587.8	671.3	577.4	2635.5	2647	542.3	773.2		0.00152958	-1.41914	0.827668	1.0535			F-box family protein
247819_at	AT5G58350	3692.3	2917.3	375.4	169.1	1233.9	1072.1	280.1	247.1		0.00174917	-2.86626	0.977594	-1.03281		II	WNK4 (Arabidopsis WNK kinase 4); kinase
250711_at	AT5G06110	484.9	457.3	73.9	57.7	199	103	99.3	31.5		0.00174926	-3.11987	0.993034	-1.00612		II	DNAJ heat shock N-terminal domain-containing protein / cell division protein-related
263742_at	AT2G20625	154.6	121.3	37.5	1.8	5.4	18.7	14.9	7.1		0.00224514	-11.4481	0.657679	-1.78636		II	similar to unknown protein [Arabidopsis thaliana] (TAIR:AT2G20620.1); contains InterPro domain Protein of unknown function DUF626, Arabidopsis thaliana (InterPro:IPR006462)
256399_at	AT3G06240	660.8	568.3	277	191.5	282.7	216.5	230.3	217.2		0.00194817	-2.46214	0.845517	-1.04693		II	F-box family protein
262113_at	AT1G02820	65.4	98.3	800.9	911.6	38.1	67.9	571.2	572.3		0.531464	-1.54434	0.00251617	-1.4976			late embryogenesis abundant 3 family protein / LEA3 family protein
248487_at	AT5G51070	11038.8	12727.4	1043.2	555.6	6168.9	4315.4	833.9	541.7		0.00186665	-2.26684	0.908207	-1.16226		II	ERD1 (EARLY RESPONSIVE TO DEHYDRATION 1); ATP binding / ATPase
248598_at	AT5G49370	14	10.7	1.2	1.1	2.2	3.2	1.9	1.1		0.00152485	-4.57407	0.79368	1.30435		II	hydrogen ion transporting ATP synthase, rotational mechanism / hydrogen ion transporting ATPase, rotational mechanism
258780_at	AT3G11910	975.3	1004.2	407.8	210.8	525.2	446.3	239.2	258.8		0.00268753	-2.03757	0.472145	-1.24217		II	ubiquitin-specific protease, putative
253683_at	AT4G29650	7.9	14.9	2.4	20.8	23.9	42.5	76.6	62.7		0.112793	2.91228	0.00571691	6.00431		I	cytidine deaminase 4 (CDA4) (desH) / cytidine aminohydrolase
267609_at	AT2G26780	627.6	534.9	297.8	195.8	272.8	233.7	143.9	199.6		0.00379987	-2.29516	0.239433	-1.43697		II	binding
264482_at	AT1G77210	3138.3	2667.9	834.2	799.7	5416.1	6496.6	1077.5	800.3		0.00204529	2.05172	0.789933	1.14927			sugar transporter, putative
258053_at	AT3G16230	300.7	390.4	246.7	197.9	163.2	173.3	92.2	131.4		0.0102974	-2.05379	0.0466186	-1.98837			RNA binding / catalytic
258999_at	AT3G01850	771.6	767.6	505.1	419.7	1452	1262.2	441.7	410.6		0.00139212	1.76338	0.651653	-1.08506			ribulose-phosphate 3-epimerase, cytosolic, putative / pentose-5-phosphate 3-epimerase, putative
248592_at	AT5G49280	151.4	141.1	450.2	383.9	180.7	146.4	188.1	205.9		0.561729	1.11829	0.00130002	-2.11701			hydroxyproline-rich glycoprotein family protein
253135_at	AT4G35830	7007.4	7210.3	1594.4	942.7	3734.8	2908.3	2140.5	1540		0.000953249	-2.14022	0.258498	1.45067		II	aconitate hydratase, cytoplasmic / citrate hydro-lyase / aconitase (ACO)
253484_at	AT4G31720	1834.2	1767.2	1774	2164.6	3820.8	3275.4	1955.3	2045.1		0.0019048	1.9704	0.903954	1.01569			TAFII15 (SALT TOLERANCE DURING GERMINATION 1); transcription factor
249269_at	AT5G41770	366.8	331.8	133.2	108.7	216.3	159.5	97.1	96		0.00302187	-1.85897	0.386578	-1.25272		II	crooked neck protein, putative / cell cycle protein, putative
264929_at	AT1G60730	650.6	585.3	155.3	33.9	256.1	286.3	37.9	78.2		0.00260689	-2.27858	0.520025	-1.62963		II	aldo/keto reductase family protein
248171_at	AT5G54680	2234	2235.3	2988.8	3215.5	4257.7	3900.1	2630	3068.1		0.00102192	1.8253	0.305172	-1.08884			ILR3 (IAA-LEUCINE RESISTANT3); DNA binding / transcription factor
255636_at	AT4G00730	166.3	122.5	517.8	461.8	291.1	241.7	690.8	622		0.0355098	1.84488	0.0130405	1.34014		I	ANL2 (ANTHOCYANINLESS 2); transcription factor
261027_at	AT1G01340	915.5	941	176.8	63	519.4	375	114.9	118.5		0.00184459	-2.07569	0.963453	-1.02742		II	ATCNGC10 (CYCLIC NUCLEOTIDE GATED CHANNEL 10); calmodulin binding / cyclic nucleotide binding / ion channel
257220_at	AT3G27810	105	101.6	1.2	26.7	23.8	41	4.1	4.2		0.00292297	-3.18827	0.421041	-3.36145		II	ATMYB21 (MYB DOMAIN PROTEIN 21); DNA binding / transcription factor
262254_at	AT1G53920	157.1	148.6	154.1	182.8	33	45.5	139.2	174.6		0.00259355	-3.89427	0.533601	-1.07361			GLIP5 (GDSL-motif lipase 5); carboxylesterase
256583_at	AT3G28850	1945.4	1692	617.2	484.7	1000.6	951.3	646.9	555.7		0.00143178	-1.86352	0.664011	1.09139		II	glutaredoxin family protein
264866_at	AT1G24140	2600.8	2534.7	706.1	344.4	1731.5	1634.3	418.6	420.5		0.00276087	-1.52579	0.475776	-1.25194			matrixin family protein
263948_at	AT2G35980	11579.9	8930.8	783.5	14.5	3132.3	3462.2	120.3	131		0.00209616	-3.11027	0.794577	-3.17549		II	YLS9 (YELLOW-LEAF-SPECIFIC GENE 9)
259490_at	no_match	270.5	316.4	228.4	229	466	424.4	285.8	247.4		0.00415743	1.51712	0.215312	1.16572			no_match
255773_at	AT1G18590	418	465.8	534.8	407.1	169.8	278.1	244.2	214		0.0251651	-1.97321	0.0179836	-2.05565			sulfotransferase family protein
248000_at	AT5G56190	1158	1186	526.3	400.9	820	924.4	325.9	247.3		0.00982971	-1.34373	0.0523501	-1.61759			WD-40 repeat family protein
262111_at	AT1G02960	251.7	268.9	93.6	113.9	125.6	108.6	76.7	123.5		0.00199873	-2.22289	0.863797	-1.03646		II	similar to unknown protein [Arabidopsis thaliana] (TAIR:AT1G02965.1); similar to hypothetical protein [Vitis vinifera] (GB:CAN80011.1)
262430_s_at	AT1G47560;AT1G47550	798.9	973	298.3	178.9	311.3	252.8	264.2	160.9		0.00213167	-3.14111	0.776134	-1.12256		II	[AT1G47560, similar to unknown protein [Arabidopsis thaliana] (TAIR:AT1G47550.1); similar to unnamed protein product [Vitis vinifera] (GB:CAO61239.1); similar to roothairless 1 [Zea mays] (GB:AAQ81632.1); similar to roothairless 1, putative, expressed [Oryza sativa (japonica cultivar-group)] (GB:ABF97707.1); contains domain EXOCYST COMPLEX COMPONENT SEC3 (PTHR16092:SF1); contains domain SEC3/SYNT…
257864_at	AT3G17740	167.1	208.8	67.5	70.5	64.4	46.3	79.8	55.9		0.00188194	-3.39566	0.952621	-1.01695		II	similar to hypothetical protein OsJ_008259 [Oryza sativa (japonica cultivar-group)] (GB:EAZ24776.1); similar to hypothetical protein OsI_008933 [Oryza sativa (indica cultivar-group)] (GB:EAY87700.1); similar to unnamed protein product [Vitis vinifera] (GB:CAO72013.1); contains InterPro domain Protein of unknown function DUF1740 (InterPro:IPR013633)
259330_at	AT3G16270	935.6	812.7	223.1	83.2	299.5	261.4	223.3	103.8		0.00170861	-3.11695	0.902087	1.06791		II	binding
251253_at	AT3G62240	881.9	764.5	173.8	169.6	336.5	215.8	259.2	157.7		0.00141013	-2.98099	0.625067	1.21404		II	zinc finger (C2H2 type) family protein
246951_at	AT5G04880	670.8	596.3	210.6	310.2	1049.7	986.9	235.7	288.1		0.0018624	1.60729	0.978628	1.00576			pseudogene of ABC transporter family protein
249702_at	AT5G35570	123.6	137	28.8	2.7	40.2	58.7	8.3	2.6		0.00288043	-2.63498	0.453799	-2.88991		II	similar to unknown protein [Arabidopsis thaliana] (TAIR:AT2G37980.1); similar to Os09g0442900 [Oryza sativa (japonica cultivar-group)] (GB:NP_001063294.1); similar to unnamed protein product [Vitis vinifera] (GB:CAO15763.1); contains InterPro domain Protein of unknown function DUF246, plant (InterPro:IPR004348)
245290_at	AT4G16490	374.3	458.8	716.8	695.6	635.6	628	737.1	713.9		0.00254056	1.51674	0.578813	1.02733			armadillo/beta-catenin repeat family protein
245926_at	AT5G24740	196.9	196.1	63.8	30.3	117.9	85	16.4	22.4		0.0047459	-1.93691	0.173894	-2.42526		II	similar to unknown protein [Arabidopsis thaliana] (TAIR:AT4G17140.1); similar to hypothetical protein OsI_026627 [Oryza sativa (indica cultivar-group)] (GB:EAZ05395.1); similar to C-5 cytosine-specific DNA methylase; Vacuolar protein sorting-associated protein [Medicago truncatula] (GB:ABN08303.1); similar to hypothetical protein OsJ_024797 [Oryza sativa (japonica cultivar-group)] (GB:EAZ41314.1)…
257177_at	AT3G23490	5930.3	4388.4	2592	3936.9	10475	10506.1	3146.7	3416.6		0.00186684	2.03331	0.982324	1.00527			CYN (CYANASE); cyanate hydratase
267536_at	AT2G42010	545.2	640.5	62.5	7.8	139	119.5	143.3	29.9		0.00118209	-4.58685	0.412128	2.46373		II	PLDBETA1 (PHOSPHOLIPASE D BETA 1); phospholipase D
263938_at	AT2G35900	441.8	360.1	487.8	405.1	619.4	669.3	524.7	554.9		0.00611545	1.60706	0.112206	1.20909			similar to Mal d 1-associated protein [Malus x domestica] (GB:AAP86780.1)
248826_at	AT5G47080	866.7	1028.9	866.3	893.9	1450.7	1475.2	798.5	793.1		0.000938284	1.54352	0.225243	-1.10593			CKB1 (casein kinase II beta chain 1); protein kinase CK2 regulator
250863_at	AT5G04750	2787	2461.8	2858.9	2473.3	5273.4	5973.1	2125.4	1868.2		0.00070695	2.14268	0.103282	-1.33519			F1F0-ATPase inhibitor protein, putative
253432_at	AT4G32450	219.9	190.7	83	73.7	100.6	92.9	105.4	105		0.000628279	-2.12196	0.0740952	1.34269		II	pentatricopeptide (PPR) repeat-containing protein
264376_at	AT2G25070	2067.2	2244.8	1954.9	2305.9	3646.1	3669.7	1791.5	2120.9		0.00116624	1.69661	0.391734	-1.08905			protein phosphatase 2C, putative / PP2C, putative
259043_at	AT3G03440	268.5	279.3	101.5	65.5	169.5	144.5	85.9	75.6		0.00203381	-1.74459	0.87474	-1.03406		II	armadillo/beta-catenin repeat family protein
251808_at	AT3G55480	404.3	410.7	260.3	212.3	208	199.1	245.6	170.4		0.00302968	-2.00197	0.423506	-1.13606		II	adaptin family protein
254839_at	AT4G12400	921.6	1222.8	57.4	2.5	245	281.8	52	28.2		0.00178189	-4.07062	0.930508	1.3389		II	stress-inducible protein, putative
248770_at	AT5G47740	317.5	346.4	15.5	52	68.9	123.1	74.3	29.3		0.00138643	-3.45781	0.578059	1.53481		II	similar to protein kinase family protein / U-box domain-containing protein [Arabidopsis thaliana] (TAIR:AT2G45910.1); similar to unnamed protein product [Vitis vinifera] (GB:CAO48333.1); contains InterPro domain Rossmann-like alpha/beta/alpha sandwich fold (InterPro:IPR014729)
251125_at	AT5G01060	59.2	80.9	32.7	27.2	26.3	22.7	6.4	16.5		0.00655906	-2.85918	0.102712	-2.61572		II	protein kinase family protein
267627_at	AT2G42270	207.9	200.1	47.2	33.2	77.2	30.1	64.4	57.5		0.00106658	-3.80242	0.307508	1.51617		II	U5 small nuclear ribonucleoprotein helicase, putative
263929_at	AT2G36310	1460.2	1263	532.2	504.6	476.9	735.6	395.3	447		0.00295054	-2.24594	0.452095	-1.23092		II	inosine-uridine preferring nucleoside hydrolase family protein
252482_at	AT3G46670	295.1	375.7	110.5	92.3	127.4	110.3	104.2	91.9		0.00198989	-2.82204	0.916875	-1.03417		II	UDP-glucoronosyl/UDP-glucosyl transferase family protein
249735_at	AT5G24450	1091.8	1259.3	336.4	268.7	546.2	535	429.3	300.6		0.0012711	-2.17453	0.471298	1.20625		II	similar to unknown protein [Arabidopsis thaliana] (TAIR:AT3G49410.1); similar to predicted protein [Physcomitrella patens subsp. patens] (GB:EDQ64550.1); contains domain GENERAL TRANSCRIPTION FACTOR IIIC, POLYPEPTIDE 5 (PTHR13230)
260291_at	AT1G63700	181.5	182.4	104.5	76.6	76.2	82	110.5	87.5		0.00136144	-2.30025	0.549706	1.09332		II	YDA (YODA); kinase
251133_at	AT5G01240	1529.3	1035.6	899.7	1427.9	3070.5	3031.1	1251.4	1520.3		0.00293077	2.37888	0.461774	1.1908			amino acid permease, putative
257178_at	AT3G13070	1397.8	1622.6	500.8	336.2	590.3	674.2	500.8	315.9		0.00196919	-2.38861	0.937636	-1.02486		II	CBS domain-containing protein / transporter associated domain-containing protein
266470_at	AT2G31080	11.4	8.3	27.6	14.2	8.9	4.6	76.4	65.3		0.65497	-1.45926	0.00148119	3.38995		I	transposable element gene
248952_at	AT5G45410	3809.1	4505.7	1753.1	1338.9	2410	2630.6	957.3	1054.8		0.00541246	-1.64957	0.145198	-1.5367		II	similar to unknown protein [Arabidopsis thaliana] (TAIR:AT4G25030.2); similar to unknown protein [Arabidopsis thaliana] (TAIR:AT4G25030.1); similar to unnamed protein product [Vitis vinifera] (GB:CAO66717.1)
256245_at	AT3G12580	13174.2	13470	861.8	201.2	9152.7	7200.9	342.1	289.9		0.00220529	-1.62926	0.784298	-1.68196		II	HSP70 (heat shock protein 70); ATP binding
261889_at	AT1G80810	73.6	64.6	27.2	52	22.6	1	6.6	10.5		0.00915539	-5.85593	0.062705	-4.63158			binding
263282_at	AT2G14095	260.7	181.8	4.7	22.4	4.5	21.8	9.6	8.1		0.00206013	-16.8251	0.880092	-1.53107		II	unknown protein
262107_at	AT1G02750	606.7	641.2	609.3	672.8	1022.2	1174.4	598	602.4		0.00134913	1.76024	0.530676	-1.06806			zinc ion binding
259334_at	AT3G03790	424.1	399.9	233.6	79.7	120	90.8	52.2	58.7		0.0054467	-3.90892	0.1455	-2.82507		II	ankyrin repeat family protein / regulator of chromosome condensation (RCC1) family protein
255969_at	AT1G22330	2.5	6.9	84.3	82.5	28.1	3.7	161.5	142.8		0.366088	3.38298	0.00333912	1.82434		I	RNA binding
255709_at	AT4G00180	147.5	78.3	336.9	364.2	119.3	160.6	539.3	566.2		0.439573	1.23959	0.00304529	1.57681			YAB3 (YABBY3); transcription factor
246219_at	AT4G36760	2628.4	3332.6	322.4	189	1103.6	810.8	308.8	274.6		0.00179299	-3.11377	0.901812	1.14079		II	ATAPP1 (aminopeptidase P1)
246174_s_at	AT5G28340;AT5G28380	5.3	2.2	2.6	5.8	20.2	11.8	28.8	43.1		0.113803	4.26667	0.00638633	8.55952		I	[AT5G28340, pentatricopeptide (PPR) repeat-containing protein];[AT5G28380, pentatricopeptide (PPR) repeat-containing protein]
257288_at	AT3G29670	511.2	282.1	322.9	448.2	1057.1	1244.6	472.6	443.3		0.00271783	2.90142	0.560304	1.18778			transferase family protein
251649_at	AT3G57330	2912.2	2721.4	1534.8	857.3	1204.2	1048.3	998.2	1067		0.00272652	-2.50104	0.557945	-1.15829		II	ACA11 (AUTOINHIBITED CA2+-ATPASE 11); calcium-transporting ATPase/ calmodulin binding
258186_s_at	AT3G17850;AT1G48490	2550.6	3131.8	213	129.6	1050.4	563.7	274.3	224.9		0.00166698	-3.52048	0.786382	1.45709		II	[AT3G17850, protein kinase, putative];[AT1G48490, protein kinase, putative]
260010_at	AT1G68020	723.4	631.8	188.5	145.9	340.2	417.9	140.7	138.4		0.00269305	-1.78763	0.572694	-1.19814		II	ATTPS6 (Arabidopsis thaliana trehalose phosphatase/synthase 6); transferase, transferring glycosyl groups / trehalose-phosphatase
248117_at	AT5G55000	485.6	512.4	687.9	811	885	1033	779.6	798.4		0.00263574	1.92184	0.597392	1.05277			FIP2 (FH protein interacting protein 2); voltage-gated potassium channel
258194_at	AT3G29170	973.1	1005.7	1192.6	1197.3	1344.2	1489	1142	1186.2		0.00145849	1.43178	0.603385	-1.0265			similar to unknown protein [Arabidopsis thaliana] (TAIR:AT2G19350.1); similar to unnamed protein product [Vitis vinifera] (GB:CAO15028.1); similar to unknown [Populus trichocarpa] (GB:ABK94415.1); contains InterPro domain Protein of unknown function DUF872, eukaryotic (InterPro:IPR008590)
248134_at	AT5G54860	1904.2	2147	684.3	158.1	706.9	618.2	314.4	214.9		0.0029177	-3.05728	0.497867	-1.59154		II	integral membrane transporter family protein
247044_at	AT5G66850	658.1	592	194.7	50.2	201.6	128.8	126.9	39.9		0.00263753	-3.7836	0.601812	-1.46823		II	MAPKKK5 (Mitogen-activated protein kinase kinase kinase 5); kinase
250141_at	AT5G14640	3161.5	2627.4	864.9	655.5	1410	1324.3	775.5	485.5		0.00263836	-2.11714	0.601833	-1.20571		II	protein kinase family protein
266121_at	AT2G02160	932.8	915.5	153.8	96.5	470.7	319.2	232.6	155.7		0.00114569	-2.33992	0.339562	1.55134		II	zinc finger (CCCH-type) family protein
257252_at	AT3G24170	3660.4	3543.1	1807	791.6	1380.8	1479.6	895.5	739.5		0.00409518	-2.51835	0.259758	-1.58936		II	ATGR1 (GLUTATHIONE-DISULFIDE REDUCTASE); glutathione-disulfide reductase
249239_at	AT5G41990;AT5G41992	3821.1	3173.9	504.1	250.5	1773	1665.3	393.5	246.6		0.00219236	-2.03444	0.832757	-1.17888		II	[AT5G41990, WNK8 (Arabidopsis WNK kinase 8); kinase];[AT5G41992, CPuORF58 (Conserved peptide upstream open reading frame 58)]
253716_at	AT4G29420	352	359.9	95.2	100.6	138.9	218.7	40.2	70.8		0.00432293	-1.99077	0.235632	-1.76396		II	F-box family protein
265501_at	AT2G15490	1631.6	1171.3	12.7	8.6	179.4	255.5	3.4	4.3		0.00199532	-6.44493	0.969094	-2.76623		II	UGT73B4; UDP-glycosyltransferase/ transferase, transferring glycosyl groups
262736_at	AT1G28570	158.1	162.9	226.8	238.8	80	66.4	161.4	210.5		0.00932442	-2.19262	0.0652847	-1.25195			GDSL-motif lipase, putative
260020_at	AT1G29990	519.1	653	939.1	988.6	1186	1154.9	762.7	840.1		0.000562623	1.99718	0.0498704	-1.20271		I	prefoldin, putative
250904_at	AT5G03620	105.6	65.3	58	48.2	6.4	21.1	9.9	14.1		0.0101226	-6.21455	0.058192	-4.425			subtilase family protein
247215_at	AT5G64905	9866.8	8190.5	68.4	29.1	1132.2	3247.9	6.4	16.1		0.00200864	-4.12258	0.970542	-4.33333		II	PROPEP3 (Elicitor peptide 3 precursor)
245346_at	AT4G17090	549	638.5	288	136.2	89.8	66.6	277.7	211.2		0.00154283	-7.59271	0.654894	1.15252		II	CT-BMY (BETA-AMYLASE 3, BETA-AMYLASE 8); beta-amylase
266921_at	AT2G45970	169.8	149.3	418.4	460.5	343.3	322	544.4	667.5		0.0213965	2.08493	0.024235	1.37888		I	CYP86A8 (LACERATA); fatty acid (omega-1)-hydroxylase/ oxygen binding
248911_at	AT5G45830	293.8	252	3	13.5	513.4	440.2	25.3	17.6		0.00249548	1.74716	0.684184	2.6			DOG1 (DELAY OF GERMINATION 1)
250021_at	AT5G18190	779.9	928.3	394.5	321.6	383.4	364.1	422.9	386.5		0.00134074	-2.28522	0.481945	1.13029		II	protein kinase family protein
260086_at	AT1G63240	32.6	56.3	55.4	70.3	2.5	2.5	34.9	30.4		0.0138658	-17.78	0.0394504	-1.92496			unknown protein
265805_s_at	AT4G36130;AT2G18020	5905.3	5283.4	17005.8	15041.4	10952.9	10436	18759	21749.8		0.017071	1.91165	0.0310227	1.26404		I	[AT4G36130, 60S ribosomal protein L8 (RPL8C)];[AT2G18020, EMB2296 (EMBRYO DEFECTIVE 2296); structural constituent of ribosome]
251798_at	AT3G55460	2618.3	2409.7	1543.9	1990.9	3947	4530.7	2057.1	2489.7		0.00513845	1.6861	0.178488	1.2863			SCL30 (SC35-like splicing factor 30); RNA binding
250014_at	AT5G17990	3084.1	2479.8	1141.9	956.9	753.3	1261.7	804.3	653.3		0.00369101	-2.76124	0.333431	-1.4399		II	TRP1 (TRYPTOPHAN BIOSYNTHESIS 1); anthranilate phosphoribosyltransferase
248994_at	AT5G45250	484.3	569.5	122.7	80.7	241.6	168.1	119.4	118.1		0.00162141	-2.57213	0.70858	1.16765		II	RPS4 (RESISTANT TO P. SYRINGAE 4)
265059_at	AT1G52080	307.5	314.7	137.8	60.1	111.1	44.2	66.6	74.7		0.00305352	-4.00644	0.480891	-1.40057		II	AR791; actin binding
253827_at	AT4G28085	8953.4	7659.5	607.3	493.8	3035.3	4383.9	376.1	412.5		0.00226062	-2.23918	0.825033	-1.39627		II	unknown protein
259184_at	AT3G01520	6500.4	4731.6	2024.8	2256.3	11671.7	10563.5	1879.5	2487.1		0.00205917	1.97963	0.958545	1.01997			universal stress protein (USP) family protein
262193_at	AT1G77840	2168.3	1873.9	579.8	283.5	886.7	859.9	489.3	534.4		0.00152173	-2.31432	0.618582	1.1858		II	eukaryotic translation initiation factor 5, putative / eIF-5, putative
258278_at	AT3G26860	2.3	1.5	1.6	4.4	1.1	0.7	26.2	36.6		0.806467	-2.11111	0.00174949	10.4667		I	similar to unknown protein [Arabidopsis thaliana] (TAIR:AT3G27331.1); contains InterPro domain Plant self-incompatibility S1 (InterPro:IPR010264)
255621_at	AT4G01390	56.6	10.2	249.3	293.8	10.8	6.1	27.8	94.6		0.489481	-3.95266	0.00304492	-4.43709			meprin and TRAF homology domain-containing protein / MATH domain-containing protein
262947_at	AT1G75750	17328.7	13114.2	1806.6	1596	29117.2	26292.2	2418.4	1881.7		0.00229538	1.82011	0.815939	1.26377			GASA1 (GAST1 PROTEIN HOMOLOG 1)
245440_at	AT4G16680	170.5	114.1	15.4	12.1	13.5	4.6	2.2	2.4		0.00274658	-15.7238	0.601486	-5.97826		II	RNA helicase, putative
248189_at	AT5G54090	403.6	396.4	103.3	78.8	238	157.6	83.7	71.8		0.00256331	-2.02224	0.681626	-1.17106		II	DNA mismatch repair MutS family protein
262953_at	AT1G75670	294	277.6	281.2	331.8	410.5	432	324.8	361.3		0.00488358	1.47393	0.203069	1.11925			DNA-directed RNA polymerase/ RNA binding
257310_at	AT3G26560	407.4	318.4	197.6	164.7	177.1	157.6	125.4	135.5		0.00474504	-2.16851	0.214902	-1.38865		II	ATP-dependent RNA helicase, putative
258436_at	AT3G16720	395.5	565.5	641.8	535.7	1153.7	1076.8	517.6	640.1		0.00190701	2.32102	0.915249	-1.0171			ATL2 (Arabidopsis T?xicos en Levadura 2); protein binding / zinc ion binding
258659_at	AT3G09880	767.8	668.8	429.9	683.3	1251.9	1352	692.8	770.1		0.00531952	1.81254	0.17461	1.31414			ATB' BETA (Arabidopsis thaliana serine/threonine protein phosphatase 2A 55 kDa regulatory subunit B prime beta); protein phosphatase type 2A regulator
253061_at	AT4G37610	12969.7	12749.7	1381.3	1193.5	8000.3	9173.1	2041.6	993.8		0.00164228	-1.49763	0.704606	1.17889			BT5 (BTB and TAZ domain protein 5); protein binding / transcription regulator
263556_at	AT2G16365	349.3	271.7	171.6	131.5	150.7	138.9	95.1	93.9		0.00601882	-2.14434	0.14114	-1.6037		II	F-box family protein
249978_at	AT5G18850	684.9	875.7	812.7	1423.3	2642	2957.1	900.6	900.3		0.00131824	3.58779	0.436871	-1.2416			similar to hypothetical protein [Vitis vinifera] (GB:CAN63854.1)
247197_at	AT5G65240	249.1	265.4	76.4	61	183.7	164.2	69.3	47		0.0031668	-1.47887	0.466899	-1.18143			leucine-rich repeat family protein / protein kinase family protein
246440_at	AT5G17650	3023	2472.7	627.2	565.1	1170.5	1377.9	457.9	604.2		0.00238748	-2.15653	0.77752	-1.12259		II	glycine/proline-rich protein
259909_at	AT1G60870	2285	2294.8	1344	2216	4928.1	5576.9	2368.7	1703.2		0.00276976	2.29377	0.600387	1.14379			MEE9 (maternal effect embryo arrest 9)
263180_at	AT1G05620	1753.3	1608.8	477.2	648.6	680.8	993.9	284.1	437.1		0.00450959	-2.00758	0.239451	-1.56101		II	inosine-uridine preferring nucleoside hydrolase family protein
247521_at	AT5G61450	455.1	522.2	249.9	167.3	281.6	274.9	125.6	48.7		0.0106047	-1.75615	0.0592386	-2.39357		II	2-phosphoglycerate kinase-related
254926_at	AT4G11280	8181.4	6869.3	741.6	354.8	2725.1	3707.1	690.5	382.8		0.00205642	-2.3399	0.985688	-1.02152		II	ACS6 (1-AMINOCYCLOPROPANE-1-CARBOXYLIC ACID (ACC) SYNTHASE 6)
254708_at	AT4G17895	281.8	236.7	81.1	75.1	78.4	105.4	63.4	100.8		0.00186688	-2.821	0.86986	1.05122		II	UBP20 (UBIQUITIN-SPECIFIC PROTEASE 20); ubiquitin-specific protease
262656_at	AT1G14200	4122	5150	1779.9	1744.9	7144.2	7588.8	1901.2	2450.9		0.00346718	1.58898	0.401634	1.23471			zinc finger (C3HC4-type RING finger) family protein
246078_s_at	AT5G20430;AT5G20440	70.5	74.4	42.1	37.4	49.1	32.5	3.1	19.2		0.0200725	-1.77574	0.0277316	-3.56502		II	[AT5G20430, mob1/phocein family protein];[AT5G20440, protein binding]
262049_at	AT1G80180	5727.4	6432.8	4165.4	5082.4	14208.6	11737.7	4857.5	4473		0.00210513	2.13371	0.968176	1.00894			similar to unknown protein [Arabidopsis thaliana] (TAIR:AT1G15400.2); similar to unknown protein [Arabidopsis thaliana] (TAIR:AT1G15400.3); similar to unknown protein [Arabidopsis thaliana] (TAIR:AT1G15400.1); similar to hypothetical protein MtrDRAFT_AC148340g12v2 [Medicago truncatula] (GB:ABD28396.1)
249124_at	AT5G43740	87.4	105.8	110	108.6	37.8	41.2	106.7	117.4		0.00171067	-2.44557	0.736983	1.02516			disease resistance protein (CC-NBS-LRR class), putative
266567_at	AT2G24050	97.5	106.8	49.7	65.3	73.8	86.3	182.3	226.8		0.276604	-1.27608	0.00111181	3.55739		I	MIF4G domain-containing protein / MA3 domain-containing protein
261240_at	AT1G32940	1584.4	1688.4	502.3	60	601.3	629.8	179.1	103.1		0.00332993	-2.65844	0.439149	-1.99256		II	ATSBT3.5; subtilase
257279_at	AT3G14430	1272	1751.7	2638	2797.2	3566.4	3180.4	2461	2739		0.00161951	2.23131	0.656795	-1.04523		I	similar to unnamed protein product [Vitis vinifera] (GB:CAO60894.1)
251536_at	AT3G58610	3554.7	2449.5	6914.2	5534.1	4728.9	4504.9	9502.2	9008.6		0.0689652	1.53789	0.00976222	1.48701			ketol-acid reductoisomerase
253952_at	AT4G26840	1399.6	1708.2	4266.1	4622.7	3794.3	3694.5	4229.3	5047		0.00284553	2.40968	0.594653	1.04359		I	SUM1 (SMALL UBIQUITIN-LIKE MODIFIER 1)
266410_at	AT2G38770	214.6	207.2	94.8	105.9	99.5	84.7	127.6	152.1		0.000441746	-2.2899	0.0240602	1.39362		II	EMB2765 (EMBRYO DEFECTIVE 2765)
250483_at	AT5G10300	1927.6	1688.7	486.4	217.1	983.8	846.1	187.5	294.3		0.00321311	-1.97623	0.476907	-1.46015		II	hydrolase, alpha/beta fold family protein
250594_at	AT5G07760	54.9	52.7	4.5	4.3	11.1	24.6	5.8	6.2		0.00175185	-3.01401	0.757483	1.36364		II	formin homology 2 domain-containing protein / FH2 domain-containing protein
257894_at	AT3G17100	461.6	622	1173.7	1448	1249	1047.5	1826.2	1655.5		0.0142423	2.11932	0.0422358	1.32803		I	transcription factor
255017_at	AT4G10100	2111	2511	2945.7	3238.1	4535.6	4185.7	2892.6	3501.8		0.00252042	1.88691	0.746464	1.03406			CNX7/SIR5; catalytic
266805_at	AT2G30010	985.9	892	445.2	544.5	252.4	380	489.9	615.7		0.00144618	-2.96948	0.507311	1.11711			similar to PMR5 (POWDERY MILDEW RESISTANT 5) [Arabidopsis thaliana] (TAIR:AT5G58600.1); similar to unnamed protein product [Vitis vinifera] (GB:CAO21434.1); contains InterPro domain Protein of unknown function DUF231, plant (InterPro:IPR004253)
266789_at	AT2G29020	3143.7	2518.8	3784.1	4629.4	6331.4	5411.6	4657.3	5216.8		0.00463763	2.07382	0.241758	1.1736			Rab5-interacting family protein
259229_at	AT3G07740	232.8	273.1	67	62.8	90.9	135.1	14.6	48.9		0.00459252	-2.2385	0.24621	-2.04409		II	ADA2A (Arabidopsis adaptor 2A homolog); DNA binding / transcription factor
250909_at	AT5G03700	361.3	261.6	433.7	658.2	513.2	590.6	1039.9	945.6		0.0682357	1.77203	0.00997314	1.81839		I	PAN domain-containing protein
262512_at	AT1G17145	1187.9	1128.1	455.8	462.4	858.6	934.3	417.5	313.8		0.00643856	-1.29176	0.135744	-1.25557			protein binding / zinc ion binding
261838_at	AT1G16030	623	468.5	18.9	75.8	98.7	48	79.4	94.5		0.00151095	-7.44035	0.552492	1.83633		II	HSP70B (heat shock protein 70B); ATP binding
246785_at	AT5G27380	4172.4	3273.1	767.9	756.1	914.2	1538.2	566.6	454		0.00303121	-3.03601	0.552919	-1.49324		II	GSH2/GSHB (GLUTATHIONE SYNTHETASE 2); glutathione synthase
266686_at	AT2G19700	2.7	4.7	4.3	3.6	12	9.9	4	4.5		0.00247143	2.95946	0.792993	1.07595			unknown protein
264649_at	AT1G09060	399	453.8	139.7	109.4	215.6	148.8	143.2	135.8		0.00167467	-2.34029	0.669196	1.12003		II	transcription factor jumonji (jmjC) domain-containing protein
263379_at	AT2G40140	3305.4	3549.4	691.8	165.3	1998.7	1914.5	462.8	299.4		0.00239783	-1.75171	0.836293	-1.12451		II	CZF1/ZFAR1; transcription factor
262361_at	AT1G73150	187.5	186.1	66.8	59.7	104	86	87	60.9		0.00133389	-1.96632	0.40473	1.16917		II	DNA-binding bromodomain-containing protein
247431_at	AT5G62520	351.6	323	126.8	104.1	98	145.2	123.8	44.8		0.00352017	-2.77385	0.423803	-1.36951		II	SRO5 (SIMILAR TO RCD ONE 5); NAD+ ADP-ribosyltransferase
259143_at	AT3G10190	588.6	342	391.5	461.1	1431.5	1317.3	305.3	534.2		0.00207658	2.95379	0.961645	-1.0156			calmodulin, putative
258713_at	AT3G09735	1541	1751.4	2645	3308.1	3569.5	3773.4	2764.3	2752.7		0.0013883	2.23026	0.442898	-1.07905		I	DNA-binding S1FA family protein
254197_at	AT4G24040	2512.5	2600.8	223.7	182.2	1497.4	1084.2	415.7	247.6		0.00142894	-1.98067	0.469986	1.63415		II	ATTRE1/TRE1 (TREHALASE 1); alpha,alpha-trehalase/ trehalase
249401_at	AT5G40260	831.9	910.5	18.5	38.3	93.7	316.7	49.6	114.4		0.00156221	-4.24561	0.571001	2.88732		II	nodulin MtN3 family protein
250692_at	AT5G06560	1151.6	1273.2	345.6	180.3	610.5	527	361.3	284.1		0.00148647	-2.13169	0.511168	1.22723		II	similar to unknown protein [Arabidopsis thaliana] (TAIR:AT3G11850.1); similar to unknown protein [Arabidopsis thaliana] (TAIR:AT3G11850.2); similar to unnamed protein product [Vitis vinifera] (GB:CAO39886.1); contains InterPro domain Protein of unknown function DUF593 (InterPro:IPR007656)
248106_at	AT5G55100	920.7	776.2	159.8	38	260.8	183.1	185.6	52.9		0.00189872	-3.82271	0.82485	1.20576		II	SWAP (Suppressor-of-White-APricot)/surp domain-containing protein
265077_at	AT1G55530	4981.8	5133.6	1672.6	1422.7	4286.7	4127.4	1564.9	1415		0.00274775	-1.2022	0.678057	-1.03873			zinc finger (C3HC4-type RING finger) family protein
255459_at	AT4G02890	12327.4	12009.4	9418.9	7667.4	7973.3	8000.2	8005.2	6827.9		0.00518583	-1.52357	0.209744	-1.1519			UBQ14 (ubiquitin 14); protein binding
248696_at	AT5G48360	7.1	5.1	154.9	153.4	24.2	6.6	206.7	193.4		0.301678	2.52459	0.00426559	1.29776			formin homology 2 domain-containing protein / FH2 domain-containing protein
262746_at	AT1G28960	1053.4	1009.1	502.4	673.9	1771.8	1596.2	544.1	613.8		0.00204689	1.63297	0.924799	-1.01589			ATNUDT15 (ARABIDOPSIS THALIANA NUDIX HYDROLASE HOMOLOG 15); hydrolase
249001_at	AT5G44990	1444.7	1298.2	122.4	2	322.8	641.9	15.2	38.9		0.00249615	-2.84327	0.802459	-2.29945		II	similar to unknown protein [Arabidopsis thaliana] (TAIR:AT4G19880.1); similar to Intracellular chloride channel [Medicago truncatula] (GB:ABC75353.2); contains InterPro domain Thioredoxin-like fold (InterPro:IPR012336); contains InterPro domain Glutathione S-transferase, C-terminal-like (InterPro:IPR010987); contains InterPro domain Glutathione S-transferase, predicted (InterPro:IPR016639)
254933_at	AT4G11130	66.4	69.5	1.3	16.8	19.9	10.1	6.8	15.4		0.00186369	-4.53	0.791237	1.22652		II	RDR2 (RNA-DEPENDENT RNA POLYMERASE 2); RNA-directed RNA polymerase
258760_at	AT3G10780	143.6	96.4	43.1	32	6.3	28.6	2.9	9.9		0.00573538	-6.87679	0.177007	-5.86719		II	emp24/gp25L/p24 family protein
255095_at	AT4G08500	1218	1233.9	485.6	362.1	749.7	769	340.5	485.9		0.00236523	-1.61447	0.883175	-1.02577		II	MEKK1 (MYTOGEN ACTIVATED PROTEIN KINASE KINASE); DNA binding / kinase/ kinase binding
245385_at	AT4G14020	710.5	663.2	701.9	860.9	1361.8	1351	566.3	517.2		0.000398593	1.97481	0.0173867	-1.44236			rapid alkalinization factor (RALF) family protein
245691_at	AT5G04240	464	511.7	84.5	80.3	191.5	50.2	70.5	84.9		0.00228181	-4.03682	0.93359	-1.06049		II	ELF6 (EARLY FLOWERING 6); transcription factor
266889_at	AT2G44640	136	78.3	1087.3	1033	212.9	183.1	1225.9	1312.2		0.100699	1.84788	0.00811536	1.19705			similar to PDE320 (PIGMENT DEFECTIVE 320) [Arabidopsis thaliana] (TAIR:AT3G06960.1); similar to unnamed protein product [Vitis vinifera] (GB:CAO70456.1)
262977_at	AT1G75490	211.4	261.8	196.8	179.2	315.7	324.4	245.1	236		0.0126126	1.35271	0.0535445	1.27952			DNA binding / transcription factor
250004_at	AT5G18750	105.8	102.8	33.5	4.1	13.1	15.8	4.1	27.1		0.00248559	-7.21799	0.821355	-1.20513		II	DNAJ heat shock N-terminal domain-containing protein
258855_at	AT3G02070	969.5	1003.4	354.6	218.5	538.4	636.8	269.7	228.6		0.00305614	-1.67878	0.580611	-1.15011		II	OTU-like cysteine protease family protein
258244_at	AT3G27770	4745.6	4885.1	3209.7	4688.5	9455.9	8365.5	4361.1	4996.1		0.00401986	1.85048	0.349442	1.18473			similar to unknown protein [Arabidopsis thaliana] (TAIR:AT5G62960.1); similar to unnamed protein product [Vitis vinifera] (GB:CAO14740.1)
263117_at	AT1G03040	654	633.4	861.5	786.6	974.7	1051.8	720	738.3		0.00070812	1.5741	0.0728499	-1.13015			basic helix-loop-helix (bHLH) family protein
266376_at	AT2G14620	465.4	626.4	257.7	108.4	52.8	49.8	73.2	142.5		0.0037089	-10.6413	0.40792	-1.69726		II	xyloglucan:xyloglucosyl transferase, putative / xyloglucan endotransglycosylase, putative / endo-xyloglucan transferase, putative
250838_at	AT5G04630	20.2	17.3	3.8	4.2	4.3	2.2	6.4	9.4		0.000728273	-5.76923	0.0782707	1.975			CYP77A9 (cytochrome P450, family 77, subfamily A, polypeptide 9); oxygen binding
247794_at	AT5G58670	401.8	405.9	350.4	383	189	137.2	399.5	320.5		0.00243231	-2.47609	0.858952	-1.01861			ATPLC1 (PHOSPHOLIPASE C 1); phospholipase C
252831_at	AT4G39980	2159.3	2362.4	1104.7	664.8	723.7	1032	838.6	579.3		0.00342562	-2.57544	0.474184	-1.24797		II	DHS1 (3-DEOXY-D-ARABINO-HEPTULOSONATE 7-PHOSPHATE SYNTHASE 1); 3-deoxy-7-phosphoheptulonate synthase
253316_s_at	AT4G34300;AT4G33930	147.4	118.3	59.6	56.9	60.6	42.9	35.5	53.1		0.00395852	-2.56715	0.362627	-1.3149		II	[AT4G34300, glycine-rich protein];[AT4G33930, glycine-rich protein]
256489_at	AT1G31550	329.8	476.1	785.3	801.5	377.8	315.2	407.4	459.8		0.396542	-1.16291	0.00377498	-1.8298			GDSL-motif lipase, putative
255061_at	AT4G08930	796.6	826.2	763	795.8	1271.6	1089.9	863	898.2		0.00536229	1.4552	0.206945	1.12984			ATAPRL6 (APR-LIKE 6)
254396_at	AT4G21680	1391.9	1380.8	43.8	39.5	245.5	626.5	67.6	8.8		0.0022286	-3.1797	0.981028	-1.09031		II	proton-dependent oligopeptide transport (POT) family protein
257615_at	AT3G26510	4861.9	4242.5	4998.1	6057.3	9399.1	9906.3	3675.2	3758.5		0.000410315	2.12045	0.0183011	-1.4872			octicosapeptide/Phox/Bem1p (PB1) domain-containing protein
249086_at	AT5G44180	266.3	270.1	129.2	92	133	93.6	93	125.4		0.00227992	-2.36717	0.953083	-1.01282		II	homeobox transcription factor, putative
245821_at	AT1G26270	1419.6	1336.6	339	152.7	767.8	641.9	285.9	124.4		0.0027481	-1.95517	0.710748	-1.19839		II	phosphatidylinositol 3- and 4-kinase family protein
246308_at	AT3G51820	263.5	324.7	2862	2772.1	353.7	506	3386	3674.4		0.326628	1.46158	0.00421413	1.25315			ATG4/CHLG/G4 (CHLOROPHYLL SYNTHASE); chlorophyll synthetase
250971_at	AT5G02810	1439.7	1920.4	184.3	118.7	481.2	419.6	199.6	117.1		0.0021774	-3.73013	0.970711	1.04521		II	PRR7 (PSEUDO-RESPONSE REGULATOR 7); transcription regulator
253446_at	AT4G32620	343.5	329.5	92.5	34.2	92.3	91.9	131.8	74.4		0.00113592	-3.65364	0.247035	1.62747		II	nucleic acid binding
248794_at	AT5G47220	2254.3	2022.5	915.4	557	620.7	1079.9	500.9	296.9		0.00523784	-2.51488	0.221432	-1.84558		II	ATERF-2/ATERF2/ERF2 (ETHYLENE RESPONSE FACTOR 2); DNA binding / transcription activator/ transcription factor
260439_at	AT1G68340	395.1	368	77.8	79	194.2	241.4	100.1	65.1		0.00201781	-1.75184	0.863295	1.05357		II	similar to unknown protein [Arabidopsis thaliana] (TAIR:AT1G25370.1); similar to unnamed protein product [Vitis vinifera] (GB:CAO68084.1); contains InterPro domain Protein of unknown function DUF1639 (InterPro:IPR012438)
253032_at	AT4G38200	288.5	257.6	111.5	135.4	135.2	109.5	129.1	155.2		0.00134965	-2.23171	0.379221	1.15148		II	guanine nucleotide exchange family protein
248615_at	AT5G49570	975.1	1073.2	321.8	46.1	338.1	228.6	157.7	151.5		0.00257522	-3.61443	0.803648	-1.18984		II	ATPNG1 (ARABIDOPSIS THALIANA PEPTIDE-N-GLYCANASE 1); catalytic/ peptide-N4-(N-acetyl-beta-glucosaminyl)asparagine amidase
251393_at	AT3G60640	499.6	533.1	677	846.3	989.6	1001	722.7	700.9		0.00147837	1.92757	0.463987	-1.07003			ATG8G (AUTOPHAGY 8G); microtubule binding
257478_at	AT1G16130	350.7	376	75.2	79.8	189	104	60	80.3		0.00253515	-2.4802	0.830674	-1.10478		II	WAKL2 (WALL ASSOCIATED KINASE-LIKE 2); kinase
262171_at	AT1G74950	2367	3105.1	1409	860.3	1158.9	1060.7	532.3	335.4		0.0082552	-2.46535	0.104116	-2.6153		II	JAZ2/TIFY10B (JASMONATE-ZIM-DOMAIN PROTEIN 2)
262695_at	AT1G75850	560.8	627.4	140.7	90.3	267.3	178.4	142.5	36.8		0.00288058	-2.66592	0.674039	-1.28834		II	binding
249621_at	AT5G37530	26.7	34.8	46.9	27.9	9.3	9.1	6.3	9.1		0.0430638	-3.34239	0.0157328	-4.85714			thiF family protein
250818_at	AT5G04930	3989.7	3890.3	1577.8	489.6	1535.4	1495.4	827.2	619.1		0.00352257	-2.59997	0.47418	-1.42944		II	ALA1 (AMINOPHOSPHOLIPID ATPASE1); ATPase, coupled to transmembrane movement of ions, phosphorylative mechanism
259756_at	AT1G71080	817.6	1003.3	52.9	7	317.3	151.1	96	55.8		0.00172984	-3.88749	0.639119	2.53422		II	similar to unknown protein [Arabidopsis thaliana] (TAIR:AT5G38050.1); similar to unknown [Populus trichocarpa] (GB:ABK95382.1); contains domain PTHR15970:SF2 (PTHR15970:SF2); contains domain PTHR15970 (PTHR15970)
251467_at	AT3G59470	237.4	233.8	109.9	98.9	134.5	75.7	86.9	88.4		0.00353057	-2.24167	0.473568	-1.1911		II	far-red impaired responsive family protein / FAR1 family protein
255782_at	AT1G19850	309.1	268.5	82.8	5.7	36.5	27.5	72.5	15		0.00227415	-9.025	0.989878	-1.01143		II	MP (MONOPTEROS); transcription factor
247400_at	AT5G62840	7.7	2.9	164.8	147.4	12.6	2.8	290.3	248		0.892197	1.45283	0.00244321	1.72422		I	phosphoglycerate/bisphosphoglycerate mutase family protein
256271_at	AT3G12140	770.2	782.6	187.3	175.5	382.5	497.8	237.3	217.6		0.00129591	-1.76394	0.332394	1.25386		II	emsy N terminus domain-containing protein / ENT domain-containing protein
266685_at	AT2G19710	482.3	673.4	77	44.3	107.1	85.9	67.3	58.1		0.0022242	-5.98808	0.977732	1.0338		II	similar to unknown protein [Arabidopsis thaliana] (TAIR:AT4G29440.1); similar to unnamed protein product [Vitis vinifera] (GB:CAO65395.1); contains InterPro domain Protein of unknown function DUF292, eukaryotic (InterPro:IPR005061)
252826_at	AT4G40050	908.5	934.8	587.4	538.9	1319.5	1208.2	551.9	519.8		0.00165417	1.37129	0.579742	-1.05095			signal transducer
251757_at	AT3G55640	349.9	401.2	314	305.1	325.2	303.8	231.6	233.2		0.0374306	-1.19412	0.0179196	-1.33197			mitochondrial substrate carrier family protein
252863_at	AT4G39800	188.5	68.6	2053.2	2123.3	166.9	156	3554.1	3062.6		0.864321	1.25593	0.00250427	1.58427			MI-1-P SYNTHASE (Myo-inositol-1-phosphate synthase); inositol-3-phosphate synthase
256403_at	AT3G06190	1079.8	800.3	607.2	650	1460	1406.2	848.6	985.3		0.011907	1.52449	0.0626692	1.45872			ATBPM2; protein binding
261659_at	AT1G50030	567.4	493	105.4	138	242.5	153	156.4	159.2		0.00147343	-2.68116	0.445906	1.29663		II	TOR (TARGET OF RAPAMYCIN)
253871_at	AT4G27440	322.9	268.2	3052.9	2935.5	439	303.6	5128.7	4399.2		0.790173	1.2563	0.00266104	1.59106			PORB (PROTOCHLOROPHYLLIDE OXIDOREDUCTASE B); oxidoreductase/ protochlorophyllide reductase
254953_at	AT4G10925	1043.5	983.2	1025.5	1327.8	1943.6	2020.6	977.5	1090.4		0.00124738	1.95599	0.297396	-1.13801			F-box family protein
252278_at	AT3G49530	1883.1	2150	756.9	238.4	720.1	762.3	358.2	149.8		0.00436332	-2.72066	0.329137	-1.95925		II	ANAC062 (Arabidopsis NAC domain containing protein 62); transcription factor
251905_at	AT3G53710	915.9	1029.2	409.4	298.7	556.5	445.3	342.3	359.2		0.00235566	-1.94161	0.963984	-1.00941		II	AGD6; DNA binding
245209_at	AT5G12340	5773.9	4838.2	101.9	169.9	1399.7	2458.4	62.5	54.1		0.00250839	-2.7506	0.884211	-2.33105		II	similar to unknown protein [Arabidopsis thaliana] (TAIR:AT1G28190.1); similar to unnamed protein product [Vitis vinifera] (GB:CAO16848.1)
252944_at	AT4G39320	110.9	75.3	79.9	73.9	27.1	31.3	23.9	47.1		0.0137889	-3.18836	0.0532242	-2.1662			microtubule-associated protein-related
263411_at	AT2G28710	1659.9	1561.7	297.8	433.5	1112.3	1168.4	282.5	387.1		0.00292063	-1.41255	0.692681	-1.09214			zinc finger (C2H2 type) family protein
258826_at	AT3G07160	1233.3	1474.1	611.2	431	683	512	440	423.6		0.00349295	-2.26561	0.506264	-1.20681		II	ATGSL10 (GLUCAN SYNTHASE-LIKE 10); 1,3-beta-glucan synthase
261701_at	AT1G32750	675	895.4	84.3	81.7	227.6	157	103.6	116.7		0.00193744	-4.0832	0.757075	1.32711		II	HAF01 (HISTONE ACETYLTRANSFERASE OF THE TAFII250 FAMILY 1); DNA binding
247083_at	AT5G66290	215.9	186.7	374.2	369.8	356.9	396.8	340	387.2		0.00192253	1.87208	0.746177	-1.0231		I	similar to hypothetical protein [Thellungiella halophila] (GB:ABB45846.1)
265857_s_at	AT2G42500;AT3G58500	3601.4	4049.2	2540.1	2388.8	5820.6	5230.8	2737.7	2569.3		0.00341967	1.44451	0.527846	1.07671			[AT2G42500, PP2A-4 (protein phosphatase 2A-4); protein serine/threonine phosphatase];[AT3G58500, PP2A-3 (PROTEIN PHOSPHATASE 2A-3); protein serine/threonine phosphatase]
251651_at	AT3G57370	17.6	26.8	12	20.7	17.3	22.1	53.3	51.2		0.633058	-1.1269	0.00176978	3.19572		I	transcription factor IIB (TFIIB) family protein
266587_at	AT2G14880	201.4	208	1747.3	1795.3	592.8	522.1	1658.2	1732.8		0.00092766	2.72325	0.132235	-1.04471		I	SWIB complex BAF60b domain-containing protein
262918_at	AT1G65000	331.4	265.4	305	279.8	595.4	573.5	192	233.1		0.000668328	1.95861	0.0558573	-1.37568			similar to unknown protein [Arabidopsis thaliana] (TAIR:AT5G38060.1); similar to unknown protein [Oryza sativa (japonica cultivar-group)] (GB:AAP21387.1)
256337_at	AT1G72060	15804.3	15676.4	8284.6	8944.5	20931.9	23307.3	8427	9796.7		0.00307681	1.40528	0.644477	1.05773			serine-type endopeptidase inhibitor
250402_at	AT5G10940	549	649.3	115.1	59.5	217.3	104.6	122.3	140.9		0.00156318	-3.72258	0.482069	1.50745		II	transducin family protein / WD-40 repeat family protein
251130_at	AT5G01180	42.1	51.4	45.6	36.1	40.3	30.8	12.4	5.6		0.147966	-1.31505	0.00703117	-4.53889		II	proton-dependent oligopeptide transport (POT) family protein
246340_s_at	AT3G44860;AT3G44870	5821	8005.2	5765.3	4787.5	3235.1	4326.4	2149.9	1576.9		0.0301795	-1.8285	0.0230406	-2.8316			[AT3G44860, FAMT (FARNESOIC ACID CARBOXYL-O-METHYLTRANSFERASE); S-adenosylmethionine-dependent methyltransferase/ farnesoic acid O-methyltransferase];[AT3G44870, S-adenosyl-L-methionine:carboxyl methyltransferase family protein]
263165_at	AT1G03060	304.8	346.6	66.5	34.6	113.9	53.1	100.3	74.2		0.00125942	-3.9006	0.286687	1.72601		II	WD-40 repeat family protein / beige-related
247542_at	AT5G61500	1936.6	2275.2	987.8	764.3	1236	1204.8	719	460.5		0.00653684	-1.72558	0.1683	-1.48546		II	autophagy 3 (APG3)
261535_at	AT1G01725	1533.2	1543.2	644.7	1044.9	3183.8	3866.4	813.2	758.7		0.00209518	2.2917	0.844041	-1.07488			similar to unnamed protein product [Vitis vinifera] (GB:CAO39583.1)
262414_at	AT1G49430	51.1	45.4	522.1	580.1	3.1	3.2	457.6	444.7		0.0994143	-15.3175	0.0090629	-1.22154			LACS2 (LONG-CHAIN ACYL-COA SYNTHETASE 2)
245154_at	AT5G12460	8.5	9.9	5.2	7.7	17.2	18.5	32.8	50.6		0.247325	1.94022	0.00527348	6.46512		I	similar to fringe-related protein [Arabidopsis thaliana] (TAIR:AT2G37730.1); similar to unnamed protein product [Vitis vinifera] (GB:CAO21599.1); contains InterPro domain Protein of unknown function DUF604 (InterPro:IPR006740)
255047_at	AT4G09670	598.6	618.6	988.5	1017.8	1197.7	963.7	1333.6	1158.5		0.0105324	1.77571	0.0799361	1.24214		I	oxidoreductase family protein
246615_at	AT5G35420	29.4	20.7	24.8	34.9	16.8	32.7	83.1	96.1		0.974015	-1.01212	0.00231077	3.00167		I	transposable element gene
260602_at	AT1G55920	9183.3	7857.2	1203.6	926.5	4574.2	3555.5	1491.2	1188.2		0.00185451	-2.09608	0.675258	1.25788		II	AtSerat2;1 (SERINE ACETYLTRANSFERASE 1)
253407_at	AT4G32920	146.5	157.8	139.1	95.3	99.4	76.2	52	60.8		0.0242785	-1.73292	0.0290192	-2.07801			glycine-rich protein
260026_at	AT1G29970	7165.7	6611.5	3866.7	4825.6	11438	10670.9	3642.2	4520.4		0.00184679	1.60475	0.665587	-1.06489			RPL18AA (60S RIBOSOMAL PROTEIN L18A-1)
247338_at	AT5G63680	1736.5	2339.3	411.5	133.6	629.8	531.7	102.2	102.2		0.00356215	-3.50908	0.512412	-2.66683		II	pyruvate kinase, putative
266910_at	AT2G45920	542	415.4	73.3	72.7	168.6	132	88.6	64.2		0.00227568	-3.18496	0.946243	1.04658		II	U-box domain-containing protein
260862_at	AT1G43850	369.8	348.9	89.2	66.1	163.4	139.3	137.7	75.1		0.0013529	-2.3743	0.333283	1.37025		II	SEU (SEUSS); transcription cofactor
261625_at	AT1G01930	225.9	276.8	37.9	37.8	84.8	24.4	45.9	39.2		0.00216864	-4.60348	0.874958	1.12417		II	zinc finger protein-related
260527_at	AT2G47270	501.2	960.9	95.7	116	2420.5	2002.5	147.1	118.6		0.00254121	3.0251	0.908251	1.25508			transcription factor/ transcription regulator
254424_at	AT4G21510	466.3	524.8	347.9	523.2	962.3	1103.4	450.5	481		0.00292229	2.08425	0.734108	1.06934			F-box family protein
260405_at	AT1G69930	8869	6192.3	147.4	22.6	912.6	1214.2	33.9	27.4		0.00246536	-7.08167	0.957273	-2.77325		II	ATGSTU11 (Arabidopsis thaliana Glutathione S-transferase (class tau) 11); glutathione transferase
253625_at	AT4G30600	6370.2	6478.9	2063.7	966.3	3450.1	2297	1249.3	1150.6		0.00327726	-2.23575	0.606956	-1.26255		II	signal recognition particle receptor alpha subunit family protein
259259_at	AT3G11540	592.8	498.7	155	106.8	280.9	186.7	107.1	86.8		0.00350822	-2.33426	0.538826	-1.35018		II	SPY (SPINDLY); transferase, transferring glycosyl groups
254727_at	AT4G13670	156.3	118.4	595.5	784.4	548.9	421.6	896.2	903.6		0.0130636	3.53295	0.0619634	1.3043		I	PTAC5 (PLASTID TRANSCRIPTIONALLY ACTIVE5); heat shock protein binding / unfolded protein binding
246856_at	AT5G26210	843.1	787.5	1197.7	1510.2	1476.9	1507.8	1679.9	2056.6		0.0178425	1.83043	0.042084	1.37985		I	PHD finger family protein
259638_at	AT1G52360	463.8	382.9	221.9	142.9	149.4	94.2	186.3	167.6		0.00257523	-3.47578	0.909395	-1.0308		II	coatomer protein complex, subunit beta 2 (beta prime), putative
263763_at	AT2G21385	179.6	165.2	539.2	465.8	135.7	140.8	345.9	297.9		0.338932	-1.24702	0.00456985	-1.56104			similar to Os09g0531100 [Oryza sativa (japonica cultivar-group)] (GB:NP_001063753.1); similar to unknown [Picea sitchensis] (GB:ABK27019.1)
249074_at	AT5G44080	538.5	509.6	206.8	148.3	161	258.4	162.2	54.9		0.00500985	-2.49905	0.286764	-1.63565		II	bZIP transcription factor family protein
262518_at	AT1G17170	1335.2	1043.9	116.4	4.7	445.5	444.1	27.5	66.8		0.00258359	-2.67435	0.909874	-1.2842		II	ATGSTU24 (ARABIDOPSIS THALIANA GLUTATHIONE S-TRANSFERASE (CLASS TAU) 24); glutathione transferase
246829_at	AT5G26570	458.1	398.5	147.5	155.7	235	162.9	158.7	130.3		0.00271171	-2.1528	0.847801	-1.04913		II	PWD (PHOSPHOGLUCAN WATER DIKINASE); catalytic
261663_at	AT1G18330	794	1089.5	615.3	725.8	1937.9	2232.2	798.1	582		0.0025798	2.21402	0.914507	1.02908			EPR1 (EARLY-PHYTOCHROME-RESPONSIVE1); DNA binding / transcription factor
249888_s_at	AT5G37340;AT5G22480	1032.3	838.2	222.9	207.1	428.9	326.6	211.2	254.2		0.00215141	-2.47584	0.834201	1.08233		II	[AT5G37340, zinc finger (ZPR1-type) family protein];[AT5G22480, zinc finger (ZPR1-type) family protein]
255066_at	AT4G08980	1543.5	1152.9	1921.6	1931.4	2489.1	2289.7	1933.3	1951.5		0.00257095	1.77229	0.923343	1.00825			F-box family protein (FBW2)
267163_at	AT2G37520	866	988.5	333	267.5	601.5	647.7	258.1	228.9		0.00458026	-1.48455	0.342788	-1.23306			PHD finger family protein
256272_at	AT3G12100	232.4	226.5	414	486.9	443.9	455	460	415.8		0.00195081	1.95881	0.701518	-1.02866		I	cation efflux family protein / metal tolerance protein, putative
264186_at	AT1G54570	853.6	764.7	47.7	62.1	472.9	359.8	106.7	65.6		0.0017863	-1.94344	0.588089	1.56922		II	esterase/lipase/thioesterase family protein
265588_at	AT2G19970	1913.1	2359.9	120.5	74.8	741.1	960.5	18.6	197.4		0.00237715	-2.51117	0.958668	1.10599		II	pathogenesis-related protein, putative
256997_at	AT3G14067	1309.4	1490.4	1614.5	1720.3	1174.1	1179.4	3071.6	2711.5		0.204443	-1.18963	0.00114601	1.73417		I	subtilase family protein
246945_s_at	AT5G25050	831.6	855.1	671.3	547.1	666.3	580	469.3	428.1		0.0171116	-1.35337	0.0457411	-1.3577			integral membrane transporter family protein
255451_at	AT4G02860	1015	943.1	1084.1	1140	1468.6	1361.8	1064.1	1010.1		0.00120347	1.44548	0.231453	-1.07227			catalytic
251147_at	AT3G63480	30.9	17.8	5.1	3.8	3.7	3.5	57	63.1		0.0155437	-6.76389	0.00041127	13.4944			kinesin heavy chain, putative
258599_at	AT3G04520	857.9	950.9	350.5	278.6	491.4	422.2	398.8	291.3		0.00188261	-1.97986	0.645452	1.09696		II	THA2 (THREONINE ALDOLASE 2); threonine aldolase
267140_at	AT2G38250	558.9	647.8	91	22.4	210.1	289.2	78.5	14.3		0.00273326	-2.41678	0.856987	-1.22198		II	DNA-binding protein-related
258452_at	AT3G22370	6599.2	5284.8	1677	956.4	2114.5	2784.2	928	772.6		0.00390555	-2.42595	0.468561	-1.54851		II	AOX1A (alternative oxidase 1A); alternative oxidase
246184_at	AT5G20950	1150.2	1689.5	2433.8	2189.3	2059.6	2020.2	3387.8	3963.1		0.101131	1.4367	0.00953714	1.59004			glycosyl hydrolase family 3 protein
245869_at	AT1G26330	2.8	3.1	26	16	18	30.1	74.3	52.9		0.0877877	8.15254	0.0104996	3.02857		I	similar to unnamed protein product [Vitis vinifera] (GB:CAO41839.1); contains InterPro domain WD40 repeat-like (InterPro:IPR011046); contains InterPro domain WD40/YVTN repeat-like (InterPro:IPR015943)
248329_at	AT5G52780	134.2	106.1	912.3	1072	369.9	245.3	1292.2	1299		0.0606059	2.56013	0.0137538	1.30585			similar to unknown protein [Arabidopsis thaliana] (TAIR:AT4G19100.1); similar to unnamed protein product [Vitis vinifera] (GB:CAO49500.1)
251456_at	AT3G60120	5156.8	3586.9	25.1	21.2	382.2	665.3	26.6	60.1		0.0024147	-8.34721	0.973151	1.87257		II	glycosyl hydrolase family 1 protein
258332_at	AT3G16180	13.5	15.2	146	182.3	89.5	70.5	212.1	196.1		0.0134947	5.57491	0.0621734	1.24337		I	proton-dependent oligopeptide transport (POT) family protein
260279_at	AT1G80420	724.9	610.3	213.2	174.2	397.2	392.7	181.2	165.3		0.00322194	-1.69034	0.660592	-1.11804		II	DNA repair protein, putative (XRCC1)
249487_at	AT5G39040	271.8	308.5	230.8	164.4	151.8	138.6	137.8	77.1		0.0139052	-1.99828	0.0600208	-1.83899			ATTAP2 (Arabidopsis thaliana transporter associated with antigen processing protein 2); ATPase, coupled to transmembrane movement of substances
266557_at	AT2G46080	3088	3130.9	1338.8	984.8	2383.6	2314.9	809.4	1020.8		0.00690029	-1.32359	0.172134	-1.26959			similar to BPS1 (BYPASS 1) [Arabidopsis thaliana] (TAIR:AT1G01550.2); similar to BPS1 (BYPASS 1) [Arabidopsis thaliana] (TAIR:AT1G01550.1); similar to unknown [Populus trichocarpa] (GB:ABK94247.1)
263669_at	AT1G04400	5555.1	4566.7	1277.6	852.9	2233	1675	1323.7	967.4		0.00224359	-2.59002	0.866049	1.07538		II	CRY2 (CRYPTOCHROME 2)
250184_at	AT5G14240	1739.1	1213	1107.6	1036.8	3339	2925.8	1286.1	1016.4		0.00295001	2.12215	0.7731	1.07373			similar to unnamed protein product [Vitis vinifera] (GB:CAO14598.1); contains InterPro domain Phosducin (InterPro:IPR001200); contains InterPro domain Thioredoxin-like fold (InterPro:IPR012336); contains InterPro domain Thioredoxin fold (InterPro:IPR012335)
246555_at	AT5G15470	169.6	214.8	73.2	91	83.4	84.5	56.9	75.2		0.00413713	-2.28946	0.431306	-1.243		II	GAUT14 (Galacturonosyltransferase 14); polygalacturonate 4-alpha-galacturonosyltransferase/ transferase, transferring glycosyl groups / transferase, transferring hexosyl groups
264811_at	AT1G08640	688.3	910	1663.2	1838.4	1186.6	1128.5	2067.6	2137.9		0.0269273	1.44848	0.0285	1.20102			heat shock protein binding
264424_at	AT1G61740	3330	3026.3	2088.9	2440.6	4561.3	4383.7	2216.8	2525.8		0.00333846	1.40727	0.63395	1.04705			similar to unknown protein [Arabidopsis thaliana] (TAIR:AT1G11540.1); similar to unnamed protein product [Vitis vinifera] (GB:CAO38814.1); contains InterPro domain Protein of unknown function DUF81; (InterPro:IPR002781)
247994_at	AT5G56140	2376.5	1284.8	1354.1	1477.8	5186.7	4516.5	1463.8	1483.3		0.00267217	2.65021	0.905384	1.04068			KH domain-containing protein
253425_at	AT4G32190	277.9	359.6	167.7	123.2	60.5	76.4	156.1	93.3		0.00335147	-4.65668	0.631979	-1.1664		II	centromeric protein-related
251774_at	AT3G55840	2081.4	2052.8	293.4	237	841.7	1233.1	363.9	240.9		0.00217353	-1.99258	0.812404	1.14027		II	similar to unknown protein [Arabidopsis thaliana] (TAIR:AT2G40000.1); similar to unnamed protein product [Vitis vinifera] (GB:CAO41329.1); contains InterPro domain Hs1pro-1, C-terminal (InterPro:IPR009743); contains InterPro domain Hs1pro-1, N-terminal (InterPro:IPR009869)
264336_at	AT1G70360	456.7	356.8	225.4	281.6	684.7	660.7	264.2	307.2		0.00381299	1.65384	0.50582	1.12702			F-box protein-related
262734_at	AT1G28640	10.2	22.5	3.1	2.9	24.8	11.8	45.4	43		0.775274	1.11927	0.00296855	14.7333		I	GDSL-motif lipase, putative
248419_at	AT5G51550	525.9	313.5	1419.7	1477.7	1097.3	857.4	2674.2	2131.2		0.0674013	2.32869	0.0130355	1.65852		I	phosphate-responsive 1 family protein
246988_at	AT5G67340	981.3	1337.3	160.9	33.6	288.9	139.8	57.9	82.4		0.00278606	-5.40844	0.859838	-1.38631		II	armadillo/beta-catenin repeat family protein / U-box domain-containing protein
252109_at	AT3G51540	306.7	405.4	10.1	7.7	116.9	131.3	3	2.3		0.00276907	-2.86906	0.867982	-3.35849		II	similar to unknown protein [Arabidopsis thaliana] (TAIR:AT3G08670.1); similar to hypothetical protein [Vitis vinifera] (GB:CAN71240.1)
262205_at	AT2G01080	163.1	102.7	116.9	166.2	396.6	500.4	167.1	267.2		0.00552357	3.37472	0.26209	1.53409			similar to unknown protein [Arabidopsis thaliana] (TAIR:AT3G54200.1); similar to Os03g0262700 [Oryza sativa (japonica cultivar-group)] (GB:NP_001049630.1); similar to unnamed protein product [Vitis vinifera] (GB:CAO43392.1); contains InterPro domain Harpin-induced 1 (InterPro:IPR010847)
261307_at	AT1G48520	161	249.1	239.5	270.5	55.4	104.7	121.6	132.3		0.0290858	-2.56152	0.0269777	-2.00866			GATB (GLU-ADT SUBUNIT B); glutaminyl-tRNA synthase (glutamine-hydrolyzing)
266811_at	AT2G44850	266.6	264.4	172.6	203.2	382.3	335.4	247.4	226.5		0.0115619	1.3516	0.0811847	1.26104			similar to unknown protein [Arabidopsis thaliana] (TAIR:AT2G45380.1); similar to hypothetical protein [Vitis vinifera] (GB:CAN82628.1)
264423_at	AT1G61690	296.7	316.7	24.4	73.1	134.6	61.9	42.9	44.1		0.00278072	-3.12163	0.87664	-1.12069		II	zinc ion binding
266365_at	AT2G41220	189.1	172.1	126.7	81.1	69.6	42.9	89.7	54.8		0.00583043	-3.21067	0.243907	-1.43806		II	GLU2 (Glutamate synthase)
249873_at	AT5G23140	749.9	914.2	1118.1	1200	1442	1419.7	1181.8	1436.6		0.00577061	1.71967	0.24867	1.12955			CLPP2 (Clp protease proteolytic subunit 2); endopeptidase Clp
250142_at	AT5G14650	97.6	93.5	15.7	9.7	28.3	30.7	37.3	17		0.000999596	-3.23898	0.132681	2.1378		II	polygalacturonase, putative / pectinase, putative
249841_at	AT5G23520	337.7	326	99.9	35.2	135.3	105.5	98.3	52		0.00222314	-2.75623	0.81443	1.11251		II	similar to unnamed protein product [Vitis vinifera] (GB:CAO67083.1); contains InterPro domain Smr protein/MutS2 C-terminal (InterPro:IPR002625); contains InterPro domain Region of unknown function DUF1771 (InterPro:IPR013899)
263231_at	AT1G05680	3383.5	2805	100.1	25.1	1496.6	1684.1	131.8	78.7		0.00229327	-1.94564	0.854062	1.68131		II	UDP-glucoronosyl/UDP-glucosyl transferase family protein
254447_at	AT4G20860	3602.6	4798.7	392.2	166.6	1048.1	1463.3	214	101.1		0.00297052	-3.34527	0.802699	-1.77341		II	FAD-binding domain-containing protein
262521_at	AT1G17130	429.3	403	221.4	197.9	280.7	222.8	108.7	178.2		0.00871622	-1.65303	0.126029	-1.46148		II	cell cycle control protein-related
249633_at	AT5G37180	155.2	147	70.7	102.5	9.3	42.6	100.8	100.6		0.00163374	-5.82274	0.441871	1.16282			SUS5; UDP-glycosyltransferase/ sucrose synthase
261700_at	AT1G32690	157.7	223.4	275	307.2	248.1	274.6	404.4	437.3		0.0768018	1.37156	0.0122169	1.44572			similar to unknown protein [Arabidopsis thaliana] (TAIR:AT2G35200.1); similar to hypothetical protein [Vitis vinifera] (GB:CAN63850.1)
245521_at	AT4G15880	588.3	504.1	223.3	217.5	369.4	331.1	182	201.3		0.00424793	-1.55946	0.438799	-1.15001			ESD4 (EARLY IN SHORT DAYS 4); cysteine-type peptidase
258514_at	AT3G06610	576.2	472.1	918.3	1120.1	929.2	1002.4	1134.9	1156.9		0.00645457	1.8426	0.209049	1.12431		I	DNA-binding enhancer protein-related
258011_at	AT3G19510	97.3	114.5	38.4	22.3	60.9	53.2	10.1	20.6		0.00682474	-1.85627	0.190125	-1.9772		II	homeobox protein (HAT 3.1)
262798_at	AT1G20980	1863.9	2330.9	523.9	375.3	850.6	820.8	543.3	319.3		0.0027112	-2.50975	0.928203	-1.04243		II	SPL14 (SQUAMOSA PROMOTER BINDING PROTEIN-LIKE 14); DNA binding / transcription factor
257951_at	AT3G21700	1934.7	1967	740.6	972.7	974.1	1220.3	685.4	879.2		0.00350171	-1.77803	0.619447	-1.09504		II	GTP binding
245917_at	AT5G28740	400.9	453.8	107.3	71.6	173.4	150.2	169.1	108.1		0.00118933	-2.64122	0.202433	1.54947		II	transcription-coupled DNA repair protein-related
259218_at	AT3G03580	66.5	99.3	45.5	51.9	6.1	19.6	24.8	35.1		0.00614682	-6.45136	0.230048	-1.62604			pentatricopeptide (PPR) repeat-containing protein
249846_at	AT5G23630	672.7	690.5	270.3	202.4	291.6	226.4	342.3	212.8		0.00176053	-2.63166	0.509467	1.17432		II	(MALE GAMETOGENESIS IMPAIRED ANTHERS); cation-transporting ATPase
246865_s_at	AT5G27640;AT5G25780	623.1	623.4	182.5	136.1	278.4	166	237.5	137.4		0.00196999	-2.80491	0.639778	1.17671		II	[AT5G27640, TIF3B1 (EUKARYOTIC TRANSLATION INITIATION FACTOR 3B); nucleic acid binding / translation initiation factor];[AT5G25780, EIF3B-2 (eukaryotic translation initiation factor 3B-2); nucleic acid binding / translation initiation factor]
263839_at	AT2G36900	5711.5	3977.1	1614.2	2183.2	8897.6	8956.3	2103.6	2180.9		0.0032119	1.84277	0.725421	1.12827			MEMB11 (Golgi SNARE protein membrin 11); SNAP receptor
252280_at	AT3G49260	161.2	201	552	569.2	134.3	122.8	968.8	851.5		0.302127	-1.40879	0.00140717	1.62353		I	IQD21 (IQ-DOMAIN 21, IQ-domain 21); calmodulin binding
254984_s_at	AT4G10590;AT4G10570	769.6	947.5	230.8	109.1	279.2	141.5	220.1	204.4		0.00201968	-4.08153	0.664877	1.2489		II	[AT4G10590, ubiquitin carboxyl-terminal hydrolase family protein];[AT4G10570, ubiquitin carboxyl-terminal hydrolase family protein]
251766_at	AT3G55910	1257.5	1399.5	80.9	55.7	566.9	784.9	52.4	117		0.00237022	-1.96553	0.871584	1.24012		II	unknown protein
260719_at	AT1G48090	382.2	323	129.2	72	132	95	128.6	93.9		0.00219913	-3.10661	0.77096	1.10586		II	C2 domain-containing protein
261285_at	AT1G35720	1906.7	1551	3378.6	2932.5	1846.8	1652.7	1600.1	1743.3		0.928562	1.01209	0.00247649	-1.88763			ANNAT1 (ANNEXIN ARABIDOPSIS 1); calcium ion binding / calcium-dependent phospholipid binding
262036_at	AT1G35530	58.6	69.8	34.4	26.8	12.8	3.8	46.6	36.8		0.00113474	-7.73494	0.173442	1.36275			DEAD/DEAH box helicase, putative
259875_s_at	AT1G76690;AT1G76680	6930.9	4880.8	821.7	479.9	1245	1217	492.1	314.7		0.00317275	-4.7976	0.754156	-1.61329		II	[AT1G76690, OPR2 (12-oxophytodienoate reductase 2); 12-oxophytodienoate reductase];[AT1G76680, OPR1 (12-oxophytodienoate reductase 1); 12-oxophytodienoate reductase]
260608_at	AT2G43870	295.4	237.3	4.1	4.6	128.1	124.6	9	4.2		0.00247036	-2.10803	0.91848	1.51724		II	polygalacturonase, putative / pectinase, putative
247253_at	AT5G64790	293.8	220.4	72.3	29.5	44.1	62.3	27.9	53.9		0.00313563	-4.83271	0.770739	-1.2445		II	glycosyl hydrolase family 17 protein
256499_at	AT1G36640	668.6	710.3	17.6	21.7	161.1	336.7	44.1	7.8		0.00248822	-2.76999	0.927566	1.32061		II	similar to unknown protein [Arabidopsis thaliana] (TAIR:AT1G36622.1)
258887_at	AT3G05630	461.8	336.4	113.6	18.8	71.5	93.5	8.7	8.3		0.00486066	-4.83758	0.361989	-7.78824		II	PLDP2 (PHOSPHOLIPASE D ZETA 2); phospholipase D
249327_at	AT5G40890	2343.5	2842.1	1469.7	972.9	1178.1	949.2	1041.4	830.4		0.00492902	-2.43764	0.353433	-1.30495		II	ATCLC-A (CHLORIDE CHANNEL A); anion channel/ voltage-gated chloride channel
262077_at	AT1G59610	1646.8	1977.6	360.5	151.6	742.4	545.5	415.4	316.8		0.00181548	-2.81419	0.526263	1.4298		II	ADL3 (ARABIDOPSIS DYNAMIN-LIKE 3)
264945_at	AT1G77080	144.8	124	176.2	215.6	224.2	227.8	209	227.4		0.00584676	1.68155	0.261945	1.11383			MAF1 (MADS AFFECTING FLOWERING 1); transcription factor
258453_at	AT3G22320	1304	1059.3	1884.5	2290.3	2547.3	2774.9	1848.3	2085.7		0.00191692	2.25202	0.586672	-1.06121		I	ATRPABC24.3 (ARABIDOPSIS THALIANA RNA POLYMERASE I, II AND III 24.3 KDA SUBUNIT); DNA binding / DNA-directed RNA polymerase
263754_at	AT2G21510	223.3	166.8	70.5	69.5	69.5	67.5	50.6	66.2		0.00364907	-2.84745	0.605759	-1.19863		II	DNAJ heat shock N-terminal domain-containing protein
252027_at	AT3G52850	2696.2	2294.3	1113.6	763.4	1442.8	1385.2	776.3	589.5		0.00574445	-1.76467	0.271882	-1.37429		II	ATELP/ATELP1/BP-80/BP80/BP80B/VSR-1/VSR1 (ARABIDOPSIS THALIANA EPIDERMAL GROWTH FACTOR RECEPTOR-LIKE PROTEIN); amino-terminal vacuolar sorting propeptide binding
246500_at	AT5G16270	422.2	596.2	166.8	110.1	118.1	83.7	100.8	114.1		0.00347038	-5.04658	0.663047	-1.28851		II	ATRAD21.3/SYN4 (ARABIDOPSIS HOMOLOG OF RAD21 3)
254026_at	AT4G25800	91.8	62.5	47.1	46.8	36.1	26.1	21.8	14.2		0.0150293	-2.48071	0.0620793	-2.60833			calmodulin-binding protein
260239_at	AT1G74360	1295.1	1860.9	109.3	37.7	221.4	249.2	60.9	83.5		0.00266111	-6.70633	0.995174	-1.01801		II	leucine-rich repeat transmembrane protein kinase, putative
253431_at	AT4G32440	576.6	460.5	139.4	137.9	218.8	216.4	145.4	61.9		0.00400084	-2.38304	0.526955	-1.33767		II	agenet domain-containing protein
246893_at	AT5G25520	461.1	452.3	212.4	129.5	161.3	156.7	190.5	254.1		0.0013098	-2.87233	0.238626	1.30038		II	transcription elongation factor-related
257050_at	AT3G15260	672	601.5	782.2	811.6	990.9	985.5	689.8	788.9		0.00136411	1.55194	0.263535	-1.07784			protein phosphatase 2C, putative / PP2C, putative
246510_at	AT5G15410	1810.8	1827.4	982.7	1284.7	2787.7	2343.7	1683.4	1987.7		0.0267758	1.41042	0.0324288	1.61908			DND1 (DEFENSE NO DEATH 1); calcium channel/ calmodulin binding / cation channel/ cyclic nucleotide binding / inward rectifier potassium channel
251429_at	AT3G60190	3187.9	3600.4	832.5	519.5	1764.6	1956.7	921.5	691.4		0.00192203	-1.82417	0.570811	1.19297		II	ADL4/ADLP2/DRP1E/EDR3 (DYNAMIN-LIKE PROTEIN 4); GTP binding / GTPase
255468_at	AT4G03020	1511.3	1319.7	773	596.3	878.1	1013.9	416.9	480.9		0.0115561	-1.4963	0.0909275	-1.52517			transducin family protein / WD-40 repeat family protein
259428_at	AT1G01560	2312.9	1955.6	690.6	169.1	650.1	853.8	280.4	214		0.00423944	-2.83829	0.482146	-1.73888		II	ATMPK11 (Arabidopsis thaliana MAP kinase 11); MAP kinase/ kinase
260840_at	AT1G29050	415.1	367.6	360.3	381.2	705.1	780.3	628.3	430.8		0.0102863	1.89779	0.107958	1.42832			similar to unknown protein [Arabidopsis thaliana] (TAIR:AT2G34070.1); similar to unnamed protein product [Vitis vinifera] (GB:CAO48076.1); contains InterPro domain Protein of unknown function DUF231, plant (InterPro:IPR004253)
264120_at	AT1G79340	2407.3	2282	677.3	375.7	1204	952.9	690.6	330.2		0.00282017	-2.17409	0.937693	-1.03154		II	ATMC4 (METACASPASE 4); caspase/ cysteine-type peptidase
258815_at	AT3G04000	1966.1	2240.7	711.8	948.7	3326.9	3424.1	667.8	1088.4		0.00309359	1.60478	0.822094	1.05763			short-chain dehydrogenase/reductase (SDR) family protein
251171_at	AT3G63220	320	223.3	294.3	215.4	532.4	475.1	348.1	417.2		0.0129479	1.85441	0.0784051	1.50147			kelch repeat-containing F-box family protein
256370_at	AT1G66780	28.1	35	52.6	52.5	37.8	31	73	72		0.454387	1.09033	0.00441245	1.37964			MATE efflux family protein
245687_at	AT1G28320	704.5	798.8	254.7	140.8	333.7	377	214.7	115.3		0.00362523	-2.11524	0.639993	-1.19848		II	DEG15; endopeptidase
258673_at	AT3G08620	63.5	105.5	112.5	108.9	202.8	168.4	134.7	140.6		0.00640543	2.19645	0.236095	1.24345			KH domain-containing protein
266816_at	AT2G44970	2458	2333.8	601.1	293.1	1217	1019.8	738.7	447.7		0.00171504	-2.14226	0.440979	1.32677		II	lipase-related
245731_at	AT1G73500	4865.2	5322.8	3360	3118.3	7228.1	7428.2	2788.9	3524.6		0.00236735	1.43858	0.812793	-1.0261			ATMKK9 (Arabidopsis thaliana MAP kinase kinase 9); kinase
252932_at	AT4G39080	2195.3	2091.2	1241.9	989.8	1191.2	949.2	1341.1	1185.8		0.00156268	-2.00266	0.351595	1.13228		II	VHA-A3 (VACUOLAR PROTON ATPASE A3); ATPase
253124_at	AT4G36030	1353.4	946.1	190.6	112.1	214.8	193.3	138.6	112.7		0.00301281	-5.63465	0.869824	-1.20454		II	armadillo/beta-catenin repeat family protein
254641_at	AT4G18800	368.5	416.7	463.4	385	633.2	577.1	457.4	479.3		0.00544843	1.54139	0.319631	1.10408			AtRABA1d/AtRab11B/AthSGBP (Arabidopsis Rab GTPase homolog A1d); GTP binding
262951_at	AT1G75500	458.8	468	2795.1	2421.5	734.3	756.1	3193.7	3207.2		0.100458	1.60811	0.011065	1.22703			nodulin MtN21 family protein
261899_at	AT1G80820	1240.9	1237.3	151.6	45.5	204.6	562.4	60.8	97.7		0.00296935	-3.23103	0.891313	-1.24353		II	CCR2 (CINNAMOYL COA REDUCTASE)
251069_at	AT5G01930	6.9	8.4	39.3	47.5	21.2	24.1	109.5	82		0.215768	2.96078	0.00685408	2.20622		I	(1-4)-beta-mannan endohydrolase, putative
264667_s_at	AT1G58350;AT1G09980	436.5	393.7	244.4	194.4	245.6	160.9	177.5	184		0.00507061	-2.04231	0.366549	-1.21383		II	[AT1G58350, ZW18];[AT1G09980, similar to ZW18 [Arabidopsis thaliana] (TAIR:AT1G58350.1); similar to ZW18 [Arabidopsis thaliana] (TAIR:AT1G58350.2); similar to unnamed protein product [Vitis vinifera] (GB:CAO43398.1); similar to ZW18 protein, putative, expressed [Oryza sativa (japonica cultivar-group)] (GB:ABA95883.1); similar to hypothetical protein OsI_036338 [Oryza sativa (indica cultivar-group…
254150_at	AT4G24350	148.3	134.3	293.7	240.9	51.2	54	152.4	205.2		0.0299316	-2.68631	0.0301411	-1.49497			phosphorylase family protein
255680_at	AT4G00530	26.3	53.7	88.2	66.5	50.7	68.9	148.2	162.8		0.253499	1.495	0.00625518	2.01034		I	unknown protein
260687_at	AT1G17530	2961	2194.2	774.5	960.1	4354.7	4528.5	906	1311.6		0.00430654	1.72315	0.491925	1.27845			ATTIM23-1 (TRANSLOCASE OF INNER MITOCHONDRIAL MEMBRANE 23); P-P-bond-hydrolysis-driven protein transmembrane transporter
262616_at	AT1G06620	1138.7	1336.1	276.9	198.2	417.5	655.4	139.1	212.8		0.00375336	-2.30665	0.622793	-1.3501		II	2-oxoglutarate-dependent dioxygenase, putative
252984_at	AT4G37990	7395.3	7395.7	730.4	481.7	1553.9	3537.4	384.9	906.3		0.00267011	-2.90515	0.959414	1.06526		II	ELI3-2 (ELICITOR-ACTIVATED GENE 3)
245867_at	AT1G58080	348.7	338.5	2026.8	2066	452.9	531.6	1693.8	1688.9		0.00901794	1.43263	0.000346137	-1.20992			ATATP-PRT1 (ATP PHOSPHORIBOSYL TRANSFERASE)
255955_at	AT1G22030	39.4	15.7	106.5	115.6	54.5	14	281.3	361.3		0.848788	1.24319	0.00309446	2.89329		I	similar to unknown protein [Arabidopsis thaliana] (TAIR:AT1G77855.1); similar to unnamed protein product [Vitis vinifera] (GB:CAO61782.1)
248288_at	AT5G52840	770.4	602.8	2489.5	2612.1	833.6	878	2879.6	2872.7		0.0874019	1.24643	0.0123372	1.12755			NADH-ubiquinone oxidoreductase-related
249914_at	AT5G22850	1712.2	1547.4	583.1	644.7	1111.1	1203.7	553	629		0.0032877	-1.40816	0.776069	-1.03875			aspartyl protease family protein
252207_at	AT3G50370	398.7	394.1	115.8	100.9	216.2	155.3	144.4	82.2		0.00252924	-2.13405	0.881879	1.04569		II	similar to unnamed protein product [Vitis vinifera] (GB:CAO71840.1); similar to hypothetical protein [Vitis vinifera] (GB:CAN81687.1)
245581_at	AT4G14840	31.6	26.1	4.1	4.4	2	9.5	6.2	3.8		0.00244468	-5.01739	0.836102	1.17647		II	similar to unknown protein [Arabidopsis thaliana] (TAIR:AT3G22520.1); similar to unnamed protein product [Vitis vinifera] (GB:CAO71183.1)
259033_at	AT3G09410	3141.2	2308.8	140.5	90.2	488.6	837.1	96.2	50.1		0.0029825	-4.11104	0.901438	-1.5769		II	pectinacetylesterase family protein
253307_at	AT4G33670	2394.7	2520.4	2110.3	3272.3	4362.7	4339	3481.1	3921.1		0.0127745	1.7704	0.0841722	1.37521			L-galactose dehydrogenase (L-GalDH)
252363_at	AT3G48460	60.2	92.7	475.5	455.8	43.6	53.7	591.3	619		0.177448	-1.57143	0.00120342	1.29958			GDSL-motif lipase/hydrolase family protein
247596_at	AT5G60840	153.4	196.7	293.6	351.8	183.9	158.2	504.5	537.3		0.898955	-1.02338	0.0025804	1.61419		I	unknown protein
247208_at	AT5G64870	354.7	378.4	69.3	42.8	87.4	169.9	80	29.5		0.00284212	-2.8492	0.973248	-1.02374		II	similar to unknown protein [Arabidopsis thaliana] (TAIR:AT5G25250.1); similar to unknown protein [Arabidopsis thaliana] (TAIR:AT5G25260.1); similar to 80C09_16 [Brassica rapa subsp. pekinensis] (GB:AAZ41827.1); contains domain PTHR13806:SF3 (PTHR13806:SF3); contains domain PTHR13806 (PTHR13806)
249297_at	AT5G41320	15.5	2.2	22	9.9	23.7	15.3	59.1	51		0.232641	2.20339	0.00670113	3.45141		I	unknown protein
251876_at	AT3G54280	194.2	184.3	87.4	68.1	94.1	70.8	92.3	109.3		0.00111413	-2.29533	0.145131	1.29646		II	ATP binding / DNA binding / helicase
245851_at	AT5G13530	197.8	180.6	72.1	51.8	97.3	98	86	65.7		0.00150408	-1.93753	0.305344	1.22437		II	KEG (KEEP ON GOING); protein binding / protein kinase/ ubiquitin-protein ligase
266846_at	AT2G25970	909.6	750.2	750.2	670.4	1232.1	1231.6	789.2	954.4		0.00946316	1.48434	0.133358	1.22737			KH domain-containing protein
254257_s_at	AT4G23350;AT4G23360;AT4G23370	21.6	21.9	13.2	6.8	58.9	48.5	15.9	7.9		0.00346461	2.46897	0.731492	1.19			[AT4G23350, similar to unknown protein [Arabidopsis thaliana] (TAIR:AT4G23360.1); similar to unnamed protein product [Vitis vinifera] (GB:CAO39610.1); contains InterPro domain Protein of unknown function DUF239, plant (InterPro:IPR004314)];[AT4G23360, similar to unknown protein [Arabidopsis thaliana] (TAIR:AT4G23370.1); similar to Os03g0807100 [Oryza sativa (japonica cultivar-group)] (GB:NP_00105…
260248_at	AT1G74310	1620.9	2213.4	65.2	15.1	506.4	523.6	91.5	8.5		0.00272619	-3.72262	0.965227	1.24533		II	ATHSP101 (HEAT SHOCK PROTEIN 101); ATP binding / ATPase
245742_at	AT1G44170	1803.3	1482	528.8	648.7	750.4	925.5	521.9	435.4		0.00448649	-1.96032	0.47421	-1.23002		II	ALDH3H1 (ALDEHYDE DEHYDROGENASE 4); 3-chloroallyl aldehyde dehydrogenase/ aldehyde dehydrogenase (NAD)
255012_at	AT4G10030	783.2	889.5	250.1	394.6	1712.7	1403.5	440.9	418.7		0.00468245	1.86298	0.443929	1.33333			hydrolase, alpha/beta fold family protein
248045_at	AT5G56030	7184.2	7945.4	2137.5	449.1	4032.2	3320.8	532.3	632.6		0.00520341	-2.05761	0.368731	-2.22045		II	HSP81-2 (EARLY-RESPONSIVE TO DEHYDRATION 8); ATP binding
257240_at	AT3G24200	968.3	899.4	369.2	293.6	511.3	363.3	395.1	285.3		0.00263501	-2.13549	0.911686	1.02655		II	monooxygenase
252080_at	AT3G51670	828.7	1280.4	2593.7	2519.9	2130.2	2410.2	2885.3	2602.8		0.00477103	2.15277	0.431729	1.07324		I	SEC14 cytosolic factor family protein / phosphoglyceride transfer family protein
256258_at	AT3G12480	452.6	533.2	110.5	38	193.5	174.2	118	50.1		0.00250172	-2.68099	0.84082	1.13199		II	transcription factor, putative
257002_at	AT3G14100	3707.3	4204.3	3601.4	3164.3	7216.1	6283.4	3173.7	3510		0.00268639	1.70629	0.927184	-1.01227			oligouridylate-binding protein, putative
250737_at	AT5G06370	3195.6	3386.9	1814.2	1907.7	6789.2	5586.6	1862.2	1735.5		0.00262179	1.88011	0.893167	-1.03452			NC domain-containing protein
262685_at	AT1G76010	1449.4	1783.7	2022.9	2028.8	2118.9	2000.9	2395.8	2406.7		0.0241211	1.27426	0.0402096	1.1853			nucleic acid binding
255473_at	AT4G02450	1215.3	1136.4	1794.7	1875.9	1713.1	1847.6	1710.9	1881.8		0.00222357	1.5141	0.67647	-1.02168			glycine-rich protein
245697_at	AT5G04200	515	403.8	62.4	54.3	52.3	132.2	115.9	95.1		0.0017036	-4.97995	0.39086	1.80805		II	ATMC9 (METACASPASE 9); caspase/ cysteine-type peptidase
254415_at	AT4G21326	130.8	102.9	56	35.2	23	47.6	17.9	30.9		0.00662065	-3.3102	0.249589	-1.86885		II	ATSBT3.12; subtilase
261177_at	AT1G04770	453.5	366.7	342.4	189	90.5	87.1	162.7	189.2		0.00699339	-4.61824	0.227556	-1.51009			male sterility MS5 family protein
245268_at	AT4G16570	29.5	38.3	21.9	52.6	42.2	67.7	116.3	108.2		0.226196	1.62094	0.00702342	3.01342		I	protein arginine N-methyltransferase-related
254530_at	AT4G19640	7077.7	7875.7	6170	5610.3	11236.8	10768.6	4817.4	5204.4		0.000968078	1.4716	0.0963108	-1.17547			ARA7; GTP binding
259297_at	AT3G05360	261.6	327.5	94.9	25.7	135.6	107.4	3	4.5		0.00797455	-2.42428	0.183723	-16.08		II	disease resistance family protein / LRR family protein
248985_at	AT5G45160	623.6	611.8	211.3	197.8	362.4	323.2	266.5	159.1		0.00255538	-1.80193	0.850043	1.04033		II	root hair defective 3 GTP-binding (RHD3) family protein
248543_at	AT5G50230	1038	1016.6	453.2	421.8	668.4	599.7	526.4	383.4		0.00241893	-1.62022	0.777928	1.03977		II	nucleotide binding
259103_at	AT3G11690	491.4	844	645.5	1150.3	2128.2	2040.1	919.9	908.2		0.00299168	3.12139	0.944994	1.01799			similar to unknown protein [Arabidopsis thaliana] (TAIR:AT5G06380.1); similar to unnamed protein product [Vitis vinifera] (GB:CAO67416.1)
260094_at	AT1G73250	518.7	485.1	456.7	403.7	383.7	349.2	389.3	338.9		0.0119219	-1.36963	0.0996477	-1.18154			ATFX/GER1 (GDP-4-KETO-6-DEOXYMANNOSE-3,5-EPIMERASE-4-REDUCTASE 1); GDP-L-fucose synthase
248480_at	AT5G50920	7495.7	9283	2514.1	1979.5	3593.4	2135.2	2447.2	2028		0.00289206	-2.92894	0.991884	-1.00411		II	CLPC (HEAT SHOCK PROTEIN 93-V); ATP binding / ATPase
255016_at	AT4G10120	554.3	436.2	84.9	141.8	152.6	187.7	89.8	132.4		0.00294912	-2.91067	0.966458	-1.02025		II	ATSPS4F; sucrose-phosphate synthase/ transferase, transferring glycosyl groups
265342_at	AT2G18300	239.7	123.3	1968.3	2010.6	282.4	378.8	1449.3	1333		0.0970067	1.82149	0.000976823	-1.43008			basic helix-loop-helix (bHLH) family protein
266501_at	AT2G06990	199.8	204.1	98.4	87.2	142.6	102.7	78.6	68.8		0.00633888	-1.64656	0.275464	-1.25916		II	HEN2 (HUA ENHANCER 2); ATP-dependent helicase
248144_at	AT5G54800	190.9	172	645	624.4	233.4	254.5	474.8	438.8		0.0244603	1.34445	0.000558102	-1.38945			GPT1 (glucose-6-phosphate transporter 1); antiporter/ glucose-6-phosphate transmembrane transporter
246221_at	AT4G37120	1125.5	1508.5	243.4	52.5	330.1	327.2	132.7	167.1		0.0028715	-4.0073	0.990365	1.01318		II	SMP2 (swellmap 2)
245218_s_at	AT1G59218;AT1G58848	1045.3	1421.5	253.5	176.3	328.5	283.7	264	241		0.00248175	-4.0294	0.797243	1.17497		II	[AT1G59218, disease resistance protein (CC-NBS-LRR class), putative];[AT1G58848, ATP binding / protein binding]
261404_at	AT1G18690	166.7	150.2	9.1	31.6	92.4	92.7	16.9	23.7		0.00290648	-1.71205	0.996307	-1.00246		II	transferase/ transferase, transferring glycosyl groups
262898_at	AT1G59850	107.9	71.4	17	30.8	11.3	17.2	8.4	9		0.00568004	-6.29123	0.337275	-2.74713		II	binding
250888_at	AT5G04460	169.4	158.6	69.3	64.9	66	44.1	86	44.6		0.00308835	-2.97911	0.921071	-1.02757		II	protein binding / zinc ion binding
265618_at	AT2G25460	1134.9	824.1	61.7	56.7	240.4	278.6	68.4	51		0.00290231	-3.77457	0.996618	1.00845		II	similar to unknown protein [Arabidopsis thaliana] (TAIR:AT5G04860.1); similar to hypothetical protein [Vitis vinifera] (GB:CAN68625.1); contains InterPro domain C2 calcium-dependent membrane targeting (InterPro:IPR000008)
263881_at	AT2G21820	360	492.3	137.4	228.1	986.2	1256.5	208	208.9		0.00332966	2.63135	0.828455	1.14063			similar to hypothetical protein MtrDRAFT_AC155884g16v2 [Medicago truncatula] (GB:ABN08202.1)
248995_at	AT5G45260	261.3	214.1	8.4	6	32	51.7	36.2	75.1		0.000998082	-5.67981	0.100083	7.72917		II	RRS1 (RESISTANT TO RALSTONIA SOLANACEARUM 1); transcription factor
261407_at	AT1G18810	105	141.2	488.6	426.7	132.3	154	262.8	268.2		0.492274	1.16288	0.00193604	-1.72373			phytochrome kinase substrate-related
248988_at	AT5G45190	956.1	691.9	70.2	82.6	223.4	175.9	99.8	49.1		0.00296093	-4.12722	0.984875	-1.02619		II	cyclin family protein
257010_at	AT3G14090	1258.8	1568.2	426.1	181.8	587.4	501.1	257.5	238.7		0.00368555	-2.59715	0.71572	-1.22511		II	ATEXO70D3 (exocyst subunit EXO70 family protein D3); protein binding
252948_at	AT4G38600	57.7	48.1	1.7	1.7	33.6	33.7	49.2	43.6		0.00805095	-1.57207	0.000340594	27.2941			KAK (KAKTUS)
257401_at	AT1G23550	1138.4	1060.2	147.1	102	712	793.9	151.8	196.1		0.00164595	-1.45999	0.341953	1.39663			SRO2 (SIMILAR TO RCD ONE 2); NAD+ ADP-ribosyltransferase
254175_at	AT4G24050	213.6	245.4	106.3	104.4	435.5	463.3	194.2	90.3		0.00517455	1.95817	0.40482	1.35026			short-chain dehydrogenase/reductase (SDR) family protein
245303_at	AT4G17010	97.7	102	299.1	242.8	286.1	267.8	235.2	226.9		0.00112049	2.77366	0.132819	-1.17269		I	similar to Os04g0431800 [Oryza sativa (japonica cultivar-group)] (GB:NP_001052826.1); similar to hypothetical protein OsI_007158 [Oryza sativa (indica cultivar-group)] (GB:EAY85925.1)
262571_at	AT1G15430	5685.5	4131.3	531.5	281.2	1231.6	1355.8	452.9	345.9		0.00295756	-3.79408	0.990685	-1.0174		II	similar to zinc ion binding [Arabidopsis thaliana] (TAIR:AT1G80220.1); similar to Os01g0612600 [Oryza sativa (japonica cultivar-group)] (GB:NP_001043557.1); similar to hypothetical protein OsI_002789 [Oryza sativa (indica cultivar-group)] (GB:EAY74942.1); contains InterPro domain Protein of unknown function DUF1644 (InterPro:IPR012866)
262762_at	AT1G10700	2836.6	2293.2	801.8	969.5	1093.5	1376.1	725.1	787.3		0.00413909	-2.07718	0.596812	-1.17118		II	ribose-phosphate pyrophosphokinase 3 / phosphoribosyl diphosphate synthetase 3 (PRS3)
253717_at	AT4G29440	204.3	198.4	49.8	105.5	74.9	67.1	74.6	81.1		0.00292867	-2.83592	0.992547	1.00258		II	similar to unknown protein [Arabidopsis thaliana] (TAIR:AT2G19710.1); similar to unnamed protein product [Vitis vinifera] (GB:CAO65395.1); contains InterPro domain Protein of unknown function DUF292, eukaryotic (InterPro:IPR005061)
250665_at	AT5G06980	3100.5	3354.3	2866.9	4912.1	7192.2	7824.3	4504.9	4559.9		0.00494374	2.32641	0.446549	1.16529			similar to unknown protein [Arabidopsis thaliana] (TAIR:AT3G12320.1)
258182_at	AT3G21500	848.7	799.1	59.2	62.9	282.3	480.6	38.3	35.4		0.00360899	-2.15992	0.754618	-1.65672		II	DXPS1; 1-deoxy-D-xylulose-5-phosphate synthase
256017_at	AT1G19180	6550.4	9715.6	755.9	243.4	1107.8	1141	237.7	141.8		0.00348447	-7.23319	0.798203	-2.6332		II	JAZ1/TIFY10A (JASMONATE-ZIM-DOMAIN PROTEIN 1); protein binding
254169_at	AT4G24290	746.7	626.1	186	99.7	282.1	219.8	134.4	210.5		0.00228677	-2.73521	0.662513	1.20721		II	similar to NSL1 (NECROTIC SPOTTED LESIONS 1) [Arabidopsis thaliana] (TAIR:AT1G28380.1); similar to unnamed protein product [Vitis vinifera] (GB:CAO46862.1); contains InterPro domain Membrane attack complex component/perforin/complement C9 (InterPro:IPR001862)
256140_at	AT1G48650	186	186.8	52.5	81	112.9	82.4	14.4	49.1		0.00985237	-1.90886	0.142297	-2.10236		II	helicase domain-containing protein
258130_at	AT3G24510	88.3	60.4	4	2.8	10.4	3.9	6.1	4.1		0.00271077	-10.3986	0.875257	1.5		II	Encodes a defensin-like (DEFL) family protein.
256328_at	AT3G02360	4324.1	4529.4	1647.5	891.2	2254.9	2059.6	1644.9	1731.2		0.00138672	-2.05203	0.218579	1.32985		II	6-phosphogluconate dehydrogenase family protein
248750_at	AT5G47530	41.7	48.2	21.4	47.6	38.9	54.8	116.1	103.3		0.881527	1.04227	0.00327346	3.17971		I	auxin-responsive protein, putative
253709_at	AT4G29220	924.8	882.6	513.2	364.6	406.9	330.4	497.2	318.1		0.00368057	-2.45138	0.740119	-1.07666		II	phosphofructokinase family protein
262625_at	AT1G06440	86.2	69.2	31.6	4.5	8.8	6.3	16.4	5.2		0.0042913	-10.2914	0.578815	-1.6713		II	similar to RPD1 (ROOT PRIMORDIUM DEFECTIVE 1) [Arabidopsis thaliana] (TAIR:AT4G33495.1); similar to hypothetical protein [Vitis vinifera] (GB:CAN78615.1); contains InterPro domain Protein of unknown function DUF860, plant (InterPro:IPR008578)
254688_at	AT4G13830	1245.4	1522.2	1503.6	1353.8	2185.9	2104.6	2232.1	1750		0.0207626	1.55026	0.0521466	1.39361			J20 (DNAJ-LIKE 20); heat shock protein binding
246181_at	AT5G20860	3.7	2.2	3	17.2	37.1	34.6	30.7	16.4		0.0102613	12.1525	0.135103	2.33168			pectinesterase family protein
246946_at	AT5G25070	320.6	435.3	56	53.5	95.4	56	81.3	80.7		0.00213733	-4.99273	0.57358	1.47945		II	similar to unnamed protein product [Vitis vinifera] (GB:CAO66326.1)
250077_at	AT5G16680	776.7	582.9	76	34.6	187.4	177.2	112.4	58.6		0.00238489	-3.72902	0.699123	1.54611		II	PHD finger family protein
247013_at	AT5G67480	1442.2	1180.5	314.8	236.5	811.7	835.5	149.7	127.2		0.00741443	-1.59222	0.231208	-1.99097			BT4 (BTB AND TAZ DOMAIN PROTEIN 4); protein binding / transcription regulator
259327_at	AT3G16460	2830.2	3231.5	530.7	461.2	995.1	1604.5	439.9	603.3		0.00285747	-2.33178	0.927684	1.05172		II	jacalin lectin family protein
262227_s_at	AT1G53780;AT1G53750	4523	4035.9	1302.3	656.3	2401.2	1822	931.5	595.8		0.00428867	-2.02664	0.592502	-1.28239		II	[AT1G53780, 26S proteasome AAA-ATPase subunit, putative];[AT1G53750, RPT1A (regulatory particle triple-A 1A); ATPase]
257544_at	AT3G20880	67.1	82.5	61.3	75.7	28.2	42.2	43.5	51.8		0.0136381	-2.125	0.0912062	-1.43757			zinc finger (C2H2 type) protein (WIP4)
260393_at	AT1G73920	2949.5	2881.3	1677.9	1093.6	1253.3	1265.8	1724	1497.5		0.00175334	-2.31464	0.369897	1.16237		II	lipase family protein
246327_at	AT1G16670	1447.6	1467.3	641.8	307.1	674	781.9	423.3	325.3		0.00485317	-2.00213	0.481702	-1.26757		II	protein kinase family protein
253964_at	AT4G26480	819.2	624.3	821.3	846.8	1455.1	1300.3	843.9	1083.2		0.00585081	1.90883	0.349731	1.15527			KH domain-containing protein
263079_at	AT2G05390	5.3	6.4	43.9	43.5	42.7	59	43.8	60.9		0.00576449	8.69231	0.359401	1.19794		I	transposable element gene
265777_at	AT2G07340	166.2	231	941.6	872.9	348.8	435.9	1062.5	1004.1		0.017793	1.97558	0.0649177	1.13894		I	prefoldin-related KE2 family protein
247425_at	AT5G62550	5.3	32.9	64.1	50.6	4.9	2.1	4.1	1.6		0.227151	-5.45714	0.00759692	-20.1228			similar to unknown protein [Arabidopsis thaliana] (TAIR:AT3G28770.1); similar to unknown [Populus trichocarpa] (GB:ABK92769.1)
263348_at	AT2G05710	4815.1	5382	1550.7	580.7	2292.3	1735.3	1379.9	1057.6		0.00252717	-2.53181	0.754918	1.14361		II	aconitate hydratase, cytoplasmic, putative / citrate hydro-lyase/aconitase, putative
251860_at	AT3G54660	814.5	1063.2	1701.6	1627.8	1082.7	928.8	2318	2264.7		0.570174	1.07126	0.00443225	1.37643			GR (GLUTATHIONE REDUCTASE); glutathione-disulfide reductase
251993_at	AT3G52960	308.6	340	2198.5	2268.8	417.7	291.1	2693	2912.2		0.763738	1.09282	0.00369357	1.25472			peroxiredoxin type 2, putative
261441_at	AT1G28470	92.7	115.6	46.3	56.5	32.1	43.4	52.2	33.9		0.00472422	-2.75894	0.514116	-1.19396		II	ANAC010 (Arabidopsis NAC domain containing protein 10); transcription factor
247989_at	AT5G56350	1246.3	1635.1	270.2	163.2	510.2	275.7	220.1	195.2		0.00316245	-3.66637	0.958929	-1.04358		II	pyruvate kinase, putative
252150_at	AT3G51310	533.5	634.8	266.9	186.8	285.6	247.8	247.1	223.8		0.00276966	-2.19029	0.867286	1.03791		II	vacuolar protein sorting-associated protein 35 family protein / VPS35 family protein
251729_at	AT3G56310	6294	7862.5	1618.5	938.6	3435.4	3021.3	1239.9	965.1		0.00361792	-2.19253	0.793577	-1.15968		II	alpha-galactosidase, putative / melibiase, putative / alpha-D-galactoside galactohydrolase, putative
256437_s_at	AT3G08530;AT3G11130	2868.7	3266	1011	611.6	1467.4	867.7	665.2	894.5		0.00326182	-2.62717	0.922069	-1.04033		II	[AT3G08530, clathrin heavy chain, putative];[AT3G11130, clathrin heavy chain, putative]
263220_at	AT1G30610	269.4	227.7	117.4	133.3	102.5	110.7	94.4	142.2		0.00367208	-2.33161	0.777312	-1.05959		II	EMB2279 (EMBRYO DEFECTIVE 2279)
258527_at	AT3G06850	9850.4	11006.3	480.8	389.3	6993.6	7489.1	843.5	533.3		0.00226181	-1.44011	0.610441	1.58235			DIN3/LTA1 (DARK INDUCIBLE 3); alpha-ketoacid dehydrogenase
264053_at	AT2G22560	135	205.1	1.3	9.2	15.3	1.7	3.4	5.6		0.00313791	-20.0059	0.977869	-1.16667		II	kinase interacting protein-related
264335_s_at	AT1G55860;AT1G70320	1737.2	2054.2	498.9	389.5	937.3	506.6	398.1	370.5		0.0037114	-2.62581	0.772052	-1.15587		II	[AT1G55860, UPL1 (UBIQUITIN-PROTEIN LIGASE 1); ubiquitin-protein ligase];[AT1G70320, UPL2 (UBIQUITIN-PROTEIN LIGASE 2); ubiquitin-protein ligase]
265913_at	AT2G25625	2738.6	3155.3	889	1005.2	1753.3	2006.6	910.4	810.3		0.00411952	-1.56757	0.656306	-1.10083			similar to unnamed protein product [Vitis vinifera] (GB:CAO44157.1)
245342_at	AT4G16720	2972.4	2093.4	7338.4	7532.8	3911.1	4456.7	8800.7	10014.4		0.0438278	1.65182	0.025546	1.2652		I	60S ribosomal protein L15 (RPL15A)
254694_at	no_match	3489.9	3217.6	1626	1392.7	5180.1	4727	1190.2	1397.6		0.00180567	1.47702	0.37708	-1.16651			no_match
253007_at	AT4G38090	913.4	869.2	889	1365	1539.3	1767	1569.3	1549.5		0.0152646	1.85476	0.082203	1.38367			similar to unnamed protein product [Vitis vinifera] (GB:CAO22676.1); contains InterPro domain Protein of unknown function UPF0029, N-terminal (InterPro:IPR001498)
261078_at	AT1G07320	1156.3	1056.3	4681.8	4725.9	1856.9	1698.1	7210.1	6067.9		0.176574	1.60671	0.00913654	1.4114			RPL4 (ribosomal protein L4); poly(U) binding / structural constituent of ribosome
245256_at	AT4G15090	115.4	104.2	47.7	76.9	31.6	52.8	46.8	41.5		0.00742971	-2.6019	0.249661	-1.4111		II	FAR1 (FAR-RED IMPAIRED RESPONSE 1)
256727_at	AT3G52240	766.8	988.1	103.7	102.9	336.9	208.7	145.2	110.9		0.00268858	-3.21646	0.799595	1.23959		II	similar to unnamed protein product [Vitis vinifera] (GB:CAO46543.1)
263455_at	AT2G22320	557.4	415.8	9	2.4	55.5	125.3	54.2	2.1		0.0025316	-5.38274	0.722124	4.9386		II	unknown protein
250443_at	AT5G10520	120.4	166.1	23.5	23.2	25.4	54.8	3.7	5.1		0.00581845	-3.57232	0.379948	-5.30682		II	RBK1 (ROP BINDING PROTEIN KINASES 1); kinase
262279_at	AT1G68630	419.7	313.9	34.4	64.1	52.1	99.9	74	25.5		0.0031286	-4.82632	0.991796	1.01015		II	similar to unknown protein [Arabidopsis thaliana] (TAIR:AT1G58320.1); similar to unnamed protein product [Vitis vinifera] (GB:CAO42113.1); contains InterPro domain Protein of unknown function Cys-rich (InterPro:IPR006461)
256252_at	AT3G11340	543.5	682.6	180.2	7.6	160.8	190.7	13.2	38.4		0.00534621	-3.48819	0.440393	-3.63953		II	UDP-glucoronosyl/UDP-glucosyl transferase family protein
248594_at	AT5G49210	622.9	679.9	832.4	888.5	1360.6	1566.1	768.7	1094.5		0.00429256	2.24647	0.635922	1.08269			similar to unknown [Brassica rapa] (GB:ABB97028.1)
256105_at	AT1G16910	117.1	114.3	4.1	9.5	23.7	29.2	62.8	46.2		0.000167582	-4.37429	0.00188518	8.01471			similar to unknown protein [Arabidopsis thaliana] (TAIR:AT1G78815.1); similar to hypothetical protein [Vitis vinifera] (GB:CAN63025.1); contains InterPro domain Protein of unknown function DUF640 (InterPro:IPR006936)
251674_at	AT3G57250	8.1	8.8	3.4	2.9	1.8	1.6	5.2	2.7		0.00197148	-4.97059	0.441524	1.25397		II	emsy N terminus domain-containing protein / ENT domain-containing protein
267537_at	AT2G41880	895.8	948.1	461.4	381	430.8	570.3	428.6	298.2		0.00506485	-1.84187	0.486889	-1.15905		II	GK-1 (GUANYLATE KINASE 1); guanylate kinase
250570_at	AT5G08170	397.2	356.8	244.9	180.5	207.3	133.6	182.4	181.2		0.00526853	-2.21179	0.455541	-1.16997		II	ATAIH/EMB1873 (AGMATINE IMINOHYDROLASE); agmatine deiminase
254556_at	AT4G19220	31.8	51.1	6.5	2.9	39.5	39.7	49.8	51.8		0.804008	-1.04672	0.00272008	10.8085			pentatricopeptide (PPR) repeat-containing protein
258745_at	AT3G05920	4.1	3	3.5	2.7	6.4	3.5	10.1	8.8		0.315884	1.39437	0.0065359	3.04839		I	heavy-metal-associated domain-containing protein
261202_at	AT1G12910	1458.9	1293.9	1029.2	990.2	1133.9	1263	690.4	720.2		0.0794566	-1.14848	0.0161134	-1.43159			ATAN11 (ANTHOCYANIN11); nucleotide binding
245499_at	AT4G16480	396.5	348.2	277.6	235.2	607.7	506.7	551.6	412.8		0.0462824	1.49644	0.0252527	1.88066			ATINT4 (INOSITOL TRANSPORTER 4); carbohydrate transmembrane transporter/ myo-inositol:hydrogen symporter/ sugar:hydrogen ion symporter
262636_at	AT1G06670	118.1	144	22.3	36.9	35	46.1	50	37.7		0.00167346	-3.23181	0.301901	1.48142		II	NIH (NUCLEAR DEIH-BOXHELICASE)
265025_at	AT1G24575	194.5	146.1	803.8	732.1	152.1	193.5	242.5	412.8		0.972873	1.01468	0.00311132	-2.34381			unknown protein
245887_at	AT5G09390	712.5	861.4	199.3	113.6	365	360.1	203	142.2		0.00275486	-2.1706	0.814498	1.10323		II	CD2-binding protein-related
249483_at	AT5G38895	680.5	707.3	709.5	702.5	910.7	975.7	615.4	614.4		0.000566651	1.35927	0.0218395	-1.14815			zinc finger (C3HC4-type RING finger) family protein
260164_at	AT1G79870	445.8	491.8	804.2	649.9	715.1	507.5	1158.3	1205.5		0.205565	1.30397	0.00852485	1.62561		I	oxidoreductase family protein
245949_at	AT5G19510	4862.3	5046.9	11380.6	13929.8	11905.8	11678	14594.3	18698.5		0.0161927	2.37999	0.0800555	1.31538		I	elongation factor 1B alpha-subunit 2 (eEF1Balpha2)
266550_s_at	AT2G35090;AT2G35070	195.1	289.4	96.7	32.6	512.1	496.9	66.6	55.2		0.00303134	2.08256	0.931303	-1.06158			[AT2G35090, similar to unknown protein [Arabidopsis thaliana] (TAIR:AT2G35070.1); similar to hypothetical protein [Vitis vinifera] (GB:CAN65547.1); contains domain UNCHARACTERIZED (PTHR14360)];[AT2G35070, similar to unknown protein [Arabidopsis thaliana] (TAIR:AT2G35090.1); similar to hypothetical protein [Vitis vinifera] (GB:CAN65547.1); contains domain PTHR14360 (PTHR14360)]
259074_at	AT3G02130	205.9	179.6	260.9	229.7	191.6	175.8	350.4	366		0.610959	-1.04927	0.00234655	1.46025			RPK2/TOAD2 (RECEPTOR-LIKE PROTEIN KINASE2); ATP binding / kinase/ protein serine/threonine kinase
263371_at	AT2G20490	2797.8	1972.5	1891.5	1915.1	4606.8	5083.9	1689.9	2329.8		0.00374472	2.03147	0.805951	1.05598			EDA27/NOP10 (embryo sac development arrest 27); RNA binding
260449_at	AT1G72390	219.2	231.2	66.9	62.4	107.5	35.2	38.9	58.5		0.00460537	-3.15627	0.584711	-1.32752		II	similar to unnamed protein product [Vitis vinifera] (GB:CAO45587.1)
245820_at	AT1G26320	35.2	36.5	7.9	8.7	39.2	62.1	66.4	99.1		0.353859	1.41283	0.00620812	9.96988			NADP-dependent oxidoreductase, putative
252921_at	AT4G39030	902	820.6	333.2	88.4	306	351.5	143.3	167.9		0.00460834	-2.61992	0.584845	-1.35476		II	EDS5 (ENHANCED DISEASE SUSCEPTIBILITY 5); antiporter/ transporter
258256_at	AT3G26890	1235	1282	282.5	228.3	613.5	450.7	491.5	298		0.001446	-2.36516	0.208132	1.54561		II	similar to unknown protein [Arabidopsis thaliana] (TAIR:AT5G41110.1); similar to unnamed protein product [Vitis vinifera] (GB:CAO49066.1); contains domain PTHR13199 (PTHR13199); contains domain PTHR13199:SF3 (PTHR13199:SF3)
251139_at	AT5G01230	131.7	150.4	247.1	247.4	186.3	204.2	268.6	300.3		0.0200226	1.38426	0.0619256	1.15045			FtsJ-like methyltransferase family protein
251869_at	AT3G54500	4410.6	5429.4	969.4	573.9	2304.6	2494.2	877.8	580.8		0.00342395	-2.05051	0.921939	-1.05807		II	similar to dentin sialophosphoprotein-related [Arabidopsis thaliana] (TAIR:AT5G64170.1); similar to dentin sialophosphoprotein-related [Arabidopsis thaliana] (TAIR:AT5G64170.2); similar to conserved hypothetical protein [Medicago truncatula] (GB:ABD28297.1)
248805_at	AT5G47480	496.1	436.4	81.8	54.7	188.7	105.8	157.3	128.5		0.00118489	-3.16638	0.126188	2.09377		II	similar to unknown protein [Arabidopsis thaliana] (TAIR:AT5G47490.1); similar to hypothetical protein 24.t00016 [Brassica oleracea] (GB:ABD64938.1); similar to hypothetical protein 24.t00015 [Brassica oleracea] (GB:ABD64937.1); similar to hypothetical protein 25.t00024 [Brassica oleracea] (GB:ABD64978.1); contains domain PTHR13402 (PTHR13402)
265585_at	AT2G20000	192.4	201.5	119.4	78.4	95.2	70.5	100.2	69.9		0.0049131	-2.37719	0.532253	-1.16285		II	HBT (HOBBIT); binding
253375_at	AT4G33280	24.6	39.8	38.8	39.7	29.1	20.7	8.6	6.3		0.304424	-1.29317	0.00685022	-5.26846		II	DNA binding / transcription factor
265199_s_at	AT2G36780;AT2G36770	1261.9	946.1	43.7	13.7	232.4	395.3	34.1	11.1		0.0033332	-3.5176	0.963806	-1.26991		II	[AT2G36780, UDP-glucoronosyl/UDP-glucosyl transferase family protein];[AT2G36770, UDP-glucoronosyl/UDP-glucosyl transferase family protein]
259163_at	AT3G01490	288.1	257.8	390.6	516.4	452.5	537.9	845.5	667.8		0.0560626	1.81425	0.0220448	1.66847			protein kinase, putative
265885_at	AT2G42330	347.9	277.4	39	87.4	104.9	132.5	61.4	32.6		0.00435742	-2.63395	0.652659	-1.34468		II	D111/G-patch domain-containing protein
264788_at	AT2G17880	177.2	368.2	266.8	266.8	815.5	656.6	389.9	342.7		0.00659674	2.69912	0.328156	1.37294			DNAJ heat shock protein, putative
248550_at	AT5G50210	955.1	847.8	532.4	435.4	517.4	473.5	518.1	395.4		0.00413332	-1.81946	0.713391	-1.05944		II	QS (QUINOLINATE SYNTHASE); quinolinate synthetase A
262635_at	AT1G06570	13296	13307.1	1906.8	2089.9	19928.6	17231.7	3515.2	2609.4		0.00635296	1.39684	0.350698	1.53241			PDS1 (PHYTOENE DESATURATION 1)
262619_at	AT1G06550	132.9	162.1	88	78	35.2	31.7	96.3	50.1		0.00441024	-4.40957	0.644688	-1.13388		II	enoyl-CoA hydratase/isomerase family protein
246565_at	AT5G15530	10.9	20.3	142.6	179.1	6.8	20.1	279.2	254.9		0.902838	-1.15985	0.0030229	1.66024		I	BCCP2 (biotin carboxyl carrier protein 2); biotin binding
264878_at	AT2G17410	480.4	418.6	277	230.7	253.6	226.1	153.8	241		0.00773492	-1.87409	0.253056	-1.28597		II	ARID/BRIGHT DNA-binding domain-containing protein
267461_at	AT2G33830	20091.8	15497.6	3385.6	5866.2	27502.7	30535.6	7778.8	6483.6		0.0067869	1.63077	0.315157	1.54158			dormancy/auxin associated family protein
263019_at	AT1G23870	2415.6	2483.8	490.4	138.3	1455.2	1154.2	436.9	266.6		0.00288973	-1.8776	0.842238	1.11898		II	ATTPS9 (Arabidopsis thaliana trehalose-phosphatase/synthase 9); transferase, transferring glycosyl groups / trehalose-phosphatase
250899_at	AT5G03340	957.7	1145.1	181	92.8	502.8	348.8	170.5	199.8		0.00242709	-2.46923	0.627091	1.35245		II	(Cell division control protein 48 homolog E); ATPase
249159_at	AT5G43460	5995.9	6521.7	7396.9	8681.3	9976.9	10207.4	7483.7	8406.2		0.0029829	1.61247	0.881899	-1.01185			lesion inducing protein-related
265359_at	AT2G16720	859.1	765.4	374.2	283.2	363.8	472.1	147.5	296.1		0.00779096	-1.94341	0.251137	-1.48197		II	MYB7 (myb domain protein 7); DNA binding / transcription factor
250547_at	AT5G08100	436.4	559.1	688.3	847.8	935.3	884.9	841.3	980.8		0.0095513	1.82843	0.180991	1.18619			L-asparaginase / L-asparagine amidohydrolase
260523_at	AT2G41720	326	264.4	246.4	186.7	129.4	99.2	188.8	133.6		0.00858817	-2.58268	0.215106	-1.34336			EMB2654 (EMBRYO DEFECTIVE 2654)
259884_at	AT1G76390	1091.5	1548.2	195.7	69.3	293.2	261.1	147.5	54.3		0.00366895	-4.76222	0.862479	-1.31318		II	armadillo/beta-catenin repeat family protein / U-box domain-containing protein
256036_at	AT1G07110	2012.9	2257.2	484.6	318.4	1232.1	1067.5	564.3	297.4		0.00294357	-1.85689	0.856601	1.0731		II	F2KP (FRUCTOSE-2,6-BISPHOSPHATASE); fructose-2,6-bisphosphate 2-phosphatase
263082_at	AT2G27200	231.3	275.1	9.7	6	81.8	63.2	68.6	26.7		0.00129452	-3.49241	0.151006	6.07006		II	GTP-binding family protein
265499_at	AT2G15480	3023.5	2113.8	140.1	50.9	511.5	631.1	55.3	42.5		0.00359372	-4.49615	0.893231	-1.95297		II	UGT73B5 (UDP-GLUCOSYL TRANSFERASE 73B5); UDP-glycosyltransferase/ transferase, transferring glycosyl groups
247506_at	AT5G61960	1109.8	1037.2	540.7	372.9	703.9	580.2	405.3	316.1		0.0068598	-1.67199	0.317304	-1.26643		II	AML1 (ARABIDOPSIS MEI2-LIKE PROTEIN 1); RNA binding
249079_at	AT5G43930	967.2	889.8	344	283.2	1347.5	1207.5	371.7	333.9		0.00488918	1.37588	0.561337	1.125			transducin family protein / WD-40 repeat family protein
251879_at	AT3G54200	347.8	262.9	1622.8	1522.1	567.9	293.5	2151.8	2104.6		0.31383	1.41051	0.00696629	1.35343			similar to unknown protein [Arabidopsis thaliana] (TAIR:AT3G05975.1); similar to Harpin-induced 1 [Medicago truncatula] (GB:ABE93043.1); contains InterPro domain Harpin-induced 1 (InterPro:IPR010847)
257223_at	AT3G27840	4.8	6.5	14.4	6.9	21.3	3.5	92.7	64.9		0.603323	2.19469	0.00472066	7.39906		I	RPL12-B (RIBOSOMAL PROTEIN L12-B); structural constituent of ribosome
254042_at	AT4G25810	2545.9	2043.5	214.2	105.5	687.8	1112.7	102	51.6		0.00413597	-2.54896	0.743139	-2.08138		II	XTR6 (XYLOGLUCAN ENDOTRANSGLYCOSYLASE 6); hydrolase, acting on glycosyl bonds
264209_at	AT1G22740	1042.9	631.5	346.7	613.7	2702.7	2206.8	438.4	379.3		0.00283098	2.9321	0.78743	-1.17451			RAB7 (Ras-related protein 7); GTP binding
253160_at	AT4G35760	761.1	842.6	766.7	824.3	1439.5	1679.9	621	761.9		0.00192937	1.94513	0.37635	-1.15048			electron carrier/ protein disulfide oxidoreductase
251151_at	AT3G63170	56.5	51.8	380.9	377.5	21.3	39.1	629.1	547.4		0.464301	-1.79305	0.00212941	1.55129			similar to unknown protein [Arabidopsis thaliana] (TAIR:AT2G26310.1); similar to unnamed protein product [Vitis vinifera] (GB:CAO22529.1); contains InterPro domain Chalcone isomerase-like (InterPro:IPR016087)
257654_at	AT3G13310	10306.7	11258.9	3128.3	3096.7	13350	13130.2	2906.5	3533.8		0.0039232	1.22789	0.806186	1.03459			DNAJ heat shock N-terminal domain-containing protein
260295_at	AT1G63770	4662.9	4652.3	1476.3	1059.4	2988.8	2347.1	1562	1180.7		0.00275902	-1.74576	0.749303	1.08163		II	peptidase M1 family protein
266407_at	AT2G38560	1955.3	1756.9	354.5	213.1	958.3	613.5	445.8	324.7		0.00232376	-2.36175	0.549204	1.35747		II	transcription factor S-II (TFIIS) domain-containing protein
266035_at	AT2G05990	367	491.1	1200.4	1362.6	604.3	565.7	1666.4	1870.9		0.204888	1.36348	0.0091344	1.38014			MOD1 (MOSAIC DEATH 1); enoyl-[acyl-carrier-protein] reductase (NADH)/ oxidoreductase
263908_at	AT2G36480	222.4	289.1	59.9	78.2	91.2	66.9	84.2	84		0.00241996	-3.23529	0.592614	1.21796		II	zinc finger (C2H2-type) family protein
256387_at	AT3G06170	1550.6	1434.3	1510	1446.3	1744.4	1909.2	1705.8	1925		0.036063	1.22403	0.0351364	1.22816			TMS membrane family protein / tumour differentially expressed (TDE) family protein
248294_at	AT5G53060	198.7	239.1	90.5	79.8	103.2	96.9	112.2	109		0.00136831	-2.18791	0.164687	1.29888		II	KH domain-containing protein
260399_at	AT1G72520	1514.4	2148.4	220.2	147.5	334.5	527.3	141.3	75.2		0.0040957	-4.25017	0.765557	-1.69838		II	lipoxygenase, putative
247585_at	AT5G60680	2023.3	2041.7	4590	5232.5	3453.6	3296.1	5042.4	5392.4		0.00712262	1.66044	0.31178	1.06234		I	similar to unknown protein [Arabidopsis thaliana] (TAIR:AT3G45210.1); similar to unnamed protein product [Vitis vinifera] (GB:CAO21845.1); contains InterPro domain Protein of unknown function DUF584 (InterPro:IPR007608)
249475_at	AT5G38890	267.8	311.8	295.5	254	428.3	460.3	285.9	340.8		0.00759089	1.53313	0.281256	1.14049			exoribonuclease-related
254526_at	AT4G19600	524.9	658.8	129.2	49.8	252.5	188.8	93.9	86.4		0.0033694	-2.6823	0.991811	1.00726		II	CYCT1;4; cyclin-dependent protein kinase
262316_at	AT2G48120	32	57.4	73	68.3	59.4	59.3	140.9	119.3		0.285896	1.32774	0.00752376	1.84147		I	PAC (PALE CRESS)
252383_at	AT3G47780	1495.1	1088.6	183.3	25	320.4	352.5	120.3	47.1		0.0036692	-3.83965	0.902529	-1.24432		II	ATATH6 (ABC2 homolog 6); ATPase, coupled to transmembrane movement of substances
248593_at	AT5G49180	27.1	24.6	21.4	33.8	15.1	20.1	6.6	2.2		0.17796	-1.46875	0.0101059	-6.27273			pectinesterase family protein
266911_at	AT2G45910	468.2	478.5	169.8	98.9	310.2	215.1	83.4	83		0.00746325	-1.80221	0.291159	-1.61478		II	protein kinase family protein / U-box domain-containing protein
260022_at	AT1G30020	37.9	35.4	20.2	16.4	51.8	48.1	34.3	24.8		0.0280527	1.36289	0.0463831	1.61475			similar to unknown protein [Arabidopsis thaliana] (TAIR:AT5G46230.1); similar to unnamed protein product [Vitis vinifera] (GB:CAO14438.1); contains InterPro domain Protein of unknown function DUF538 (InterPro:IPR007493)
261726_at	AT1G76270	13.2	12.5	69.5	54.3	20.8	16.5	18.2	5.9		0.458824	1.45136	0.0021477	-5.13693			similar to unknown protein [Arabidopsis thaliana] (TAIR:AT1G20550.1); similar to axi 1 [Nicotiana tabacum] (GB:CAA56570.1); similar to unnamed protein product [Vitis vinifera] (GB:CAO62021.1); similar to unnamed protein product [Vitis vinifera] (GB:CAO47467.1); contains InterPro domain Protein of unknown function DUF246, plant (InterPro:IPR004348)
252740_at	AT3G43270	45.7	44.2	215	142.3	176.2	70.3	402.6	375.4		0.166958	2.74194	0.0105695	2.17744		I	pectinesterase family protein
246233_at	AT4G36550	398.8	412.2	303.9	204.4	253.9	279.5	170.3	155.8		0.0199042	-1.52043	0.0694744	-1.55872			binding / ubiquitin-protein ligase
263023_at	AT1G23960	1750.1	1599.2	1824.6	2638.7	3640	3500.1	2180.3	2581.2		0.00450271	2.13182	0.673888	1.06681			similar to unknown protein [Arabidopsis thaliana] (TAIR:AT1G23970.1); contains InterPro domain Protein of unknown function DUF626, Arabidopsis thaliana (InterPro:IPR006462)
260651_at	AT1G32460	13049.1	12730.2	3952.4	3250.8	11130.8	11358.4	3510.2	3203		0.00566019	-1.1463	0.465691	-1.07299			unknown protein
252326_at	AT3G48680	5392.8	3663.9	2012.5	2255	9055.5	8143.5	2326	2480		0.00431733	1.89904	0.719517	1.12619			GAMMA CAL2 (GAMMA CARBONIC ANHYDRASE-LIKE 2); acyltransferase/ transferase
248267_at	AT5G53460	843.9	735.8	385.7	220.7	362.4	218.7	280	233.8		0.00472471	-2.71847	0.62592	-1.18023		II	GLT1 (NADH-dependent glutamate synthase 1 gene)
250786_at	AT5G05540	302.5	318.8	141.5	130.6	207.8	230.4	88.3	132.5		0.00833112	-1.41785	0.245657	-1.23234			exonuclease family protein
257732_at	AT3G18480	248	239.5	148.7	121.5	125.6	75.3	59.1	122.2		0.00906304	-2.42658	0.215738	-1.49035		II	CCAAT displacement protein-related / CDP-related
252147_at	AT3G51270	212.4	220.7	199	196.2	322.2	356.8	287.5	406.4		0.0487478	1.56777	0.0272077	1.75582			ATP binding / protein serine/threonine kinase
264646_at	AT1G08860	232.5	167.3	37.7	8.3	32.5	58.1	11	11		0.00451759	-4.4128	0.678146	-2.09091		II	BON3 (BONZAI 3)
255859_at	AT5G34930	1515.8	1225	383.9	295.4	741.8	779.5	282.9	271.7		0.00490648	-1.80162	0.595858	-1.22485		II	arogenate dehydrogenase
247860_at	AT5G58240	589.4	660.2	840.6	993.6	973.5	981.5	924.8	970.5		0.00466616	1.5645	0.647092	1.03331			bis(5'-adenosyl)-triphosphatase, putative
253649_at	AT4G29790	222.4	280.4	130.3	120.7	141.4	116.6	109.6	106.1		0.0056257	-1.94884	0.478322	-1.16365		II	similar to unknown protein [Arabidopsis thaliana] (TAIR:AT2G19390.1); similar to unnamed protein product [Vitis vinifera] (GB:CAO65312.1)
245028_at	AT2G26570	299.6	304.3	89.7	69.3	109.6	63	141.4	72.3		0.00208085	-3.49884	0.418912	1.34403		II	similar to unknown protein [Arabidopsis thaliana] (TAIR:AT4G33390.1); similar to unnamed protein product [Vitis vinifera] (GB:CAO61337.1); contains InterPro domain Protein of unknown function DUF827, plant (InterPro:IPR008545)
264629_at	AT1G65540	259.6	309.2	164.7	105.6	86.3	122.9	100.4	131.4		0.00499936	-2.71893	0.581255	-1.16609		II	calcium-binding EF hand family protein
245076_at	AT2G23170	1009.8	1359.1	205.5	69	399.9	194.5	103.8	63.4		0.0042779	-3.98536	0.741688	-1.64175		II	GH3.3; indole-3-acetic acid amido synthetase
251641_at	AT3G57470	384.1	326.9	108.4	120.1	154.9	113.9	140.1	59.7		0.00434545	-2.64509	0.724909	-1.14364		II	peptidase M16 family protein / insulinase family protein
247365_at	AT5G63220	269.9	213.1	257.9	273.8	220.1	196	163.3	151.1		0.218491	-1.16078	0.00905739	-1.69116			similar to unnamed protein product [Vitis vinifera] (GB:CAO69008.1); contains InterPro domain Protein of unknown function DUF410 (InterPro:IPR007317)
246358_x_at	no_match	17.6	6.6	3.8	7.5	13.8	6.1	37.5	41		0.69374	-1.21608	0.00270357	6.9469		I	no_match
250237_at	AT5G13560	648.5	782.2	177.1	17.6	247.5	199.1	133.9	87.3		0.00312622	-3.20354	0.87226	1.13611		II	similar to unknown protein [Arabidopsis thaliana] (TAIR:AT2G37370.1); similar to unnamed protein product [Vitis vinifera] (GB:CAO18081.1); similar to unnamed protein product [Vitis vinifera] (GB:CAO41569.1)
248233_at	AT5G53840	8.8	7.8	3.8	3.9	17.9	32.3	18	19.7		0.0308115	3.0241	0.0432886	4.8961			F-box family protein (FBL13)
259210_at	AT3G09150	161.6	157.9	269.2	333.8	106.9	110.2	203.8	160.4		0.136872	-1.47167	0.0123436	-1.65568			HY2 (ELONGATED HYPOCOTYL 2); phytochromobilin:ferredoxin oxidoreductase
256112_at	AT1G16920	230.9	155.6	1571.6	1780.1	316.9	434.7	2238.7	2070.3		0.162808	1.94463	0.0110016	1.28562			RAB11 (ARABIDOPSIS RAB GTPASE HOMOLOG A1B); GTP binding
257969_at	AT3G27520	92.6	68.6	103.8	111.7	172.1	146.6	159.9	123		0.0123825	1.97705	0.137746	1.31276			similar to unnamed protein product [Vitis vinifera] (GB:CAO14682.1)
246066_at	AT5G19400	413.5	441.9	113.4	44.2	166.1	74.8	119	45.3		0.00335058	-3.55085	0.948979	1.04251		II	similar to unknown protein [Arabidopsis thaliana] (TAIR:AT1G28260.2); similar to unknown protein [Arabidopsis thaliana] (TAIR:AT1G28260.1); similar to unnamed protein product [Vitis vinifera] (GB:CAO63049.1); contains domain PTHR15696 (PTHR15696)
255795_at	AT2G33380	9083.9	8566.2	8068	10541.4	5068.5	5305.9	7533.1	7141.1		0.0160441	-1.70131	0.0961373	-1.26817			RD20 (RESPONSIVE TO DESSICATION 20); calcium ion binding
261958_at	AT1G64500	250.3	514.4	595.4	877.6	1022.5	787.9	1240.9	1530.9		0.0512077	2.36746	0.0267916	1.88174			glutaredoxin family protein
267490_at	AT2G19130	1666.7	1335.8	504.9	235.4	596.6	464.6	382.5	343		0.00360602	-2.82934	0.965012	-1.0204		II	S-locus lectin protein kinase family protein
266668_at	AT2G29760	30.3	29.3	31.1	5.8	70.2	77.9	65.7	40.9		0.0260342	2.4849	0.0531081	2.88889			pentatricopeptide (PPR) repeat-containing protein
265244_at	AT2G43018;AT2G43020	2042.9	1600.8	1060.7	1193.3	567.3	901.3	883.1	1005		0.00617157	-2.48107	0.424639	-1.19379		II	[AT2G43018, CPuORF17 (Conserved peptide upstream open reading frame 17)];[AT2G43020, ATPAO2 (POLYAMINE OXIDASE 2); amine oxidase]
262187_at	no_match	6	9.3	26.1	29.7	5.5	4.2	54.4	46.8		0.434504	-1.57732	0.00215182	1.81362		I	no_match
257978_at	AT3G20860	162.1	210.3	58.9	45.9	47.9	40.3	83.3	56.3		0.0021701	-4.22222	0.438547	1.33206		II	ATNEK5; kinase
265818_at	AT2G18040	909.3	907.5	2054.4	2074.4	1866.5	1671.5	1686.6	1859.7		0.000741434	1.94738	0.0345145	-1.16426		I	PIN1AT (parvulin 1At)
245429_at	AT4G17580	31.8	13.6	36.6	33.8	27.9	51.1	85	81.6		0.186205	1.74009	0.0103139	2.36648		I	Bax inhibitor-1 family protein / BI-1 family protein
254648_at	AT4G18550	34.8	42	12.9	29.1	3.5	8.2	14.6	11.6		0.00773926	-6.5641	0.295536	-1.60305			lipase class 3 family protein
249029_at	AT5G44870	659	766	322.4	253.9	296.7	337.2	356.1	239.1		0.003232	-2.24799	0.887529	1.0328		II	disease resistance protein (TIR-NBS-LRR class), putative
255821_at	AT2G40570	130.6	139.4	196	170.5	313.4	251.4	213.2	182.2		0.00497609	2.09185	0.611917	1.07885			initiator tRNA phosphoribosyl transferase family protein
255176_s_at	AT4G07950;AT1G01210	467.2	416.2	1145.8	1050.4	911.2	999.6	1091.3	1347.8		0.00762658	2.16301	0.304771	1.1106		I	[AT4G07950, DNA-directed RNA polymerase III family protein];[AT1G01210, DNA-directed RNA polymerase III family protein]
262417_at	AT1G50170	785.6	816.8	1205.8	1307.9	1090	1219.1	1259.7	1317.9		0.00487938	1.44103	0.637188	1.02542			ATSIRB; sirohydrochlorin ferrochelatase
261796_at	AT1G30440	408	340.3	238.7	229.2	144.3	87	260.5	168.9		0.00462697	-3.23519	0.692135	-1.08966			phototropic-responsive NPH3 family protein
249057_at	AT5G44480	2243.4	1616.3	261.7	72.2	549.7	633.7	72.8	67.8		0.00459212	-3.26153	0.700187	-2.37482		II	DUR (DEFECTIVE UGE IN ROOT); catalytic
260929_at	AT1G02680	368.4	363	384.8	472.6	605.1	677.5	464.1	403.2		0.00380262	1.75362	0.918915	1.01155			TAF13 (TBP-ASSOCIATED FACTOR 13); RNA polymerase II transcription factor
267324_at	no_match	21.9	22.8	3.8	3.8	9.8	1.4	2.6	1.5		0.00512007	-3.99107	0.592405	-1.85366		II	no_match
247653_at	AT5G59950	4095.9	3210.2	1588.2	1877.9	5641.3	6154.7	1749.6	2127.6		0.00491639	1.61454	0.633762	1.11861			RNA and export factor-binding protein, putative
253057_at	AT4G37670	545.6	357.4	89.2	49.2	66.5	63.6	17.5	48.1		0.00496043	-6.94081	0.625182	-2.10976		II	GCN5-related N-acetyltransferase (GNAT) family protein / amino acid kinase family protein
246843_at	AT5G26740	1490.9	1519.2	819.5	1021.2	2201.6	2034.8	951.8	865.3		0.00332481	1.4074	0.90994	-1.01299			similar to unknown protein [Arabidopsis thaliana] (TAIR:AT3G05940.1); similar to unknown [Populus trichocarpa] (GB:ABK95399.1); contains InterPro domain Protein of unknown function DUF300 (InterPro:IPR005178)
251950_at	AT3G53600	8312.4	5661.6	62.2	38.6	725.6	1427.4	3.1	21.6		0.00366249	-6.49048	0.970576	-4.08097		II	zinc finger (C2H2 type) family protein
264927_at	AT1G60490	590.6	616.7	287.8	190	374.3	316.6	242.2	246.4		0.0033141	-1.74743	0.902097	1.0226		II	ATVPS34 (Arabidopsis thaliana vacuolar protein sorting 34); 1-phosphatidylinositol-3-kinase
256696_at	AT3G20650	466.6	540.8	506.7	697.8	794.8	881.5	739.9	816.6		0.0158889	1.66399	0.101973	1.29224			mRNA capping enzyme family protein
255742_at	AT1G25560	4310.1	4198.9	4648.5	3616.9	10973.2	8883.2	3460	3587.9		0.00235517	2.33358	0.502125	-1.17275			AP2 domain-containing transcription factor, putative
253104_at	AT4G36010	270	191.2	441	532.3	136.5	171.4	297.3	254.8		0.177262	-1.49789	0.0108731	-1.76291			pathogenesis-related thaumatin family protein
253186_at	no_match	4.1	21.4	48.4	64.7	36.1	27.7	93.4	91.1		0.099127	2.50196	0.0162812	1.6313		I	no_match
255358_at	AT4G03940	93.6	74.4	4.7	32.7	8.8	9.5	8.4	21.3		0.00431796	-9.18033	0.779281	-1.25926		II	unknown protein
254605_at	AT4G18950	7161.6	5474.4	510.5	404.1	1260.1	2486.9	417.6	328.3		0.00385226	-3.3723	0.914646	-1.22617		II	ankyrin protein kinase, putative
245832_at	AT1G48850	976.8	947.9	444.8	224.6	426.9	333.6	361.3	188.3		0.00515189	-2.53083	0.598387	-1.21798		II	EMB1144 (EMBRYO DEFECTIVE 1144); chorismate synthase
262803_at	AT1G21000	10638.4	8566.7	6706	7603.6	15309.4	15810.6	7023.7	6114.6		0.00246921	1.6204	0.541518	-1.08915			zinc-binding family protein
245293_at	AT4G16660	492.7	632.4	242.9	43.3	122.6	94.6	71.4	63		0.00637245	-5.18002	0.431026	-2.12946		II	heat shock protein 70, putative / HSP70, putative
265583_at	AT2G20010	1562.5	1193.4	341.1	240.3	470.5	539.3	307.2	337.6		0.00318309	-2.72915	0.829422	1.10905		II	similar to unknown protein [Arabidopsis thaliana] (TAIR:AT2G25800.1); similar to unnamed protein product [Vitis vinifera] (GB:CAO65466.1); similar to unnamed protein product [Vitis vinifera] (GB:CAO44019.1); similar to unknown protein [Oryza sativa (japonica cultivar-group)] (GB:BAD28473.1); contains InterPro domain Munc13 homology 2 (InterPro:IPR014772); contains InterPro domain Protein of unkno…
245223_at	AT3G29791	4	2.4	2.1	1.9	23.3	15.2	3.3	4.9		0.00570628	6.01562	0.519105	2.05			unknown protein
259687_at	AT1G63110	358.4	395.1	653.5	667.2	584.5	631.3	634.9	737.2		0.00536886	1.61354	0.574684	1.03892		I	cell division cycle protein-related
253369_at	AT4G33210	967.9	873.2	435.8	272.9	536.6	385.3	277.2	302.8		0.0058878	-1.99707	0.495503	-1.2219		II	F-box family protein (FBL15)
264146_at	AT1G02205	7.9	44.5	159.7	223.4	2.1	35.5	384.5	368.3		0.811815	-1.39362	0.00314765	1.96502		I	CER1 (ECERIFERUM 1)
261033_at	AT1G17380	2232.6	3258.4	875.7	690.5	645.6	1033.3	320.2	254.7		0.00840558	-3.27059	0.276703	-2.7243		II	JAZ5/TIFY11A (JASMONATE-ZIM-DOMAIN PROTEIN 5)
250298_at	AT5G11860	1035	1090.2	765.4	712.1	1347.1	1415.2	670.3	761.4		0.00278224	1.29978	0.661471	-1.03199			NLI interacting factor (NIF) family protein
255178_at	AT4G08050	29.5	18.9	3.7	2.5	1.8	0.4	2.8	3.2		0.00372428	-22	0.9803	-1.03333		II	transposable element gene
246863_at	AT5G25940	2500.1	2438.1	1020.7	785.2	1438	1828.7	773.2	685.6		0.00726127	-1.51168	0.354014	-1.23794			early nodulin-related
247534_at	AT5G61580	699	853.3	283.8	266.6	421.4	376.5	298.6	308.8		0.00274896	-1.94548	0.644762	1.10356		II	phosphofructokinase family protein
246511_at	AT5G15490	767.7	959	304.6	185.5	210.1	310.8	329.4	249.5		0.00277253	-3.31484	0.653648	1.18119		II	UDP-glucose 6-dehydrogenase, putative
262519_at	AT1G17160	498.5	691.2	436.3	422.8	996.7	930.8	531.7	488.1		0.00749391	1.62016	0.337406	1.18706			pfkB-type carbohydrate kinase family protein
261053_at	AT1G01320	1167.5	1453	281.3	160.4	534.6	310.3	305.8	187.9		0.0033001	-3.10155	0.863219	1.11773		II	tetratricopeptide repeat (TPR)-containing protein
247275_at	AT5G64370	2271.2	2419.9	877.2	338.8	1186.6	1068.5	606.4	347.7		0.00534094	-2.08022	0.586346	-1.2745		II	BETA-UP (BETA-UREIDOPROPIONASE); beta-ureidopropionase
260385_at	AT1G74090	259.1	317.9	549.5	543.4	309.2	265	970.8	825.6		0.981769	-1.00488	0.00363643	1.6437		I	sulfotransferase family protein
247811_at	AT5G58430	4641.5	3680.3	567.2	214.2	1671.8	1302.6	783.9	459.1		0.00264398	-2.79781	0.596278	1.59073		II	ATEXO70B1 (exocyst subunit EXO70 family protein B1); protein binding
259022_at	AT3G07420	13.1	13.4	43.1	37.4	38.1	41.3	130.9	87.1		0.166432	2.99623	0.0117747	2.70807		I	NS2 (asparaginyl-tRNA synthetase 2)
262537_s_at	AT1G17280;AT5G50430	2287.1	2839.1	1190.2	1122.2	1617	1741.9	794	472.7		0.0187842	-1.52615	0.0866756	-1.82553			[AT1G17280, UBC34 (UBIQUITIN-CONJUGATING ENZYME 34); ubiquitin-protein ligase];[AT5G50430, UBC33 (UBIQUITIN-CONJUGATING ENZYME 33); ubiquitin-protein ligase]
246313_at	AT1G31920	5.5	3.6	57.8	54.5	13.2	1.7	95.5	83.7		0.653022	1.63736	0.00500975	1.59573			pentatricopeptide (PPR) repeat-containing protein
246383_at	AT1G77360	170.9	211.9	39.9	31.6	19.2	68.7	47.2	37.8		0.00311736	-4.35495	0.785133	1.18881		II	pentatricopeptide (PPR) repeat-containing protein
255581_at	AT4G01490	38.5	36.6	6.1	10.4	47.7	38.3	32.6	26.1		0.280294	1.14514	0.00846493	3.55758			transposable element gene
262215_at	AT1G74790	285.2	220.6	637.7	688.1	442.8	375.1	1229.1	973.6		0.185942	1.61704	0.0109778	1.66141		I	catalytic
254680_at	AT4G18130	322.1	231.1	121.1	123.2	95.7	87.1	114.6	105.2		0.00468405	-3.02626	0.725339	-1.11146		II	PHYE (PHYTOCHROME DEFECTIVE E); G-protein coupled photoreceptor/ signal transducer
250631_at	AT5G07430	48.7	31.8	2.4	5.4	3.8	4.5	2.9	3.3		0.00402256	-9.6988	0.901592	-1.25806		II	pectinesterase family protein
257111_x_at	AT3G30450	1.5	6.6	0.7	5.3	8.3	1	32.5	25.3		0.897269	1.14815	0.00403801	9.63333		I	transposable element gene
247500_at	AT5G61910	328.6	322.1	95.7	45.5	141	73.2	105.2	59.4		0.00303264	-3.03782	0.748201	1.16572		II	similar to unknown protein [Arabidopsis thaliana] (TAIR:AT2G32910.1); similar to unnamed protein product [Vitis vinifera] (GB:CAO68695.1); contains InterPro domain Kelch related (InterPro:IPR013089); contains InterPro domain Development and cell death (InterPro:IPR013989); contains InterPro domain Protein of unknown function GLTT (InterPro:IPR008165)
262574_at	AT1G15230	639.1	489.7	538.4	514.9	1007	985.6	443.3	413.8		0.00142084	1.76524	0.149056	-1.22891			similar to unnamed protein product [Vitis vinifera] (GB:CAO45882.1)
258778_s_at	AT3G11890;AT3G11860	106.3	117.3	31.7	8.8	48.8	15.7	12.2	7		0.00588161	-3.46667	0.513354	-2.10938		II	[AT3G11890, similar to unknown protein [Arabidopsis thaliana] (TAIR:AT3G11860.1); similar to unnamed protein product [Vitis vinifera] (GB:CAO39877.1); contains InterPro domain Sterile alpha motif SAM (InterPro:IPR001660); contains InterPro domain Sterile alpha motif homology (InterPro:IPR010993); contains InterPro domain Sterile alpha motif homology 2 (InterPro:IPR011510)];[AT3G11860, similar to …
267099_at	AT2G41460	266.1	259.6	110.7	66	142.8	102.9	100.2	73.2		0.00389201	-2.1396	0.947055	-1.01903		II	ARP (apurinic endonuclease-redox protein)
254943_at	AT4G10890	64.5	69.9	84.7	65.4	42.6	15.1	38.1	41.9		0.0339231	-2.32929	0.0443227	-1.87625			similar to unknown protein [Arabidopsis thaliana] (TAIR:AT1G43722.1); similar to unnamed protein product [Vitis vinifera] (GB:CAO69488.1)
263437_at	AT2G28670	4.3	34.8	57.2	62.1	35.9	40.8	124.6	160.2		0.32462	1.96164	0.00782206	2.38726		I	disease resistance-responsive family protein / fibroin-related
259546_at	AT1G35350	1696.8	1797.7	1022.5	610.8	925.6	1173.7	482.1	297.3		0.0197755	-1.6646	0.0828298	-2.09559		II	similar to SHB1 (SHORT HYPOCOTYL UNDER BLUE1) [Arabidopsis thaliana] (TAIR:AT4G25350.1); similar to EXS family protein / ERD1/XPR1/SYG1 family protein [Arabidopsis thaliana] (TAIR:AT1G26730.1); similar to ATP binding / ATPase, coupled to transmembrane movement of substances [Arabidopsis thaliana] (TAIR:AT1G14040.1); similar to unnamed protein product [Vitis vinifera] (GB:CAO68453.1); similar to u…
265795_at	AT2G35780	261.7	404.4	977.5	915.2	666.6	583.4	1213.6	1070.1		0.0221675	1.8766	0.0719409	1.20658		I	SCPL26 (serine carboxypeptidase-like 26); serine carboxypeptidase
251851_at	AT3G54670	334.5	419.2	84.5	66.3	134.2	142.2	54.6	116.4		0.00319706	-2.72685	0.802175	1.13395		II	TTN8 (TITAN8); ATP binding
251189_at	AT3G62650	10405.4	13061.8	5074.9	6992.4	17839	18694.5	7042.2	6590		0.00565718	1.55679	0.552392	1.12968			binding
266096_at	AT2G38020	1264.4	1169	345.5	232.3	719.8	457.2	287.7	192.3		0.00492973	-2.06746	0.684382	-1.20375		II	VCL1 (VACUOLELESS 1)
258439_at	AT3G17240	1243.9	1497.9	406	171.5	509.2	521.2	423.4	321.5		0.00256515	-2.66091	0.547345	1.28987		II	LPD2 (LIPOAMIDE DEHYDROGENASE 2); FAD binding / dihydrolipoyl dehydrogenase/ oxidoreductase
249947_at	AT5G19200	140.4	131.1	210.7	190.6	192.2	200.9	250.9	214.6		0.0166488	1.44788	0.104616	1.15998			short-chain dehydrogenase/reductase (SDR) family protein
246051_at	AT5G28840	4693.2	4662.9	3476.3	2843.7	6173.1	7065	3513.1	3636.7		0.00755945	1.41492	0.346487	1.1313			GME (GDP-D-MANNOSE 3',5'-EPIMERASE); GDP-mannose 3,5-epimerase/ NAD binding / catalytic
246493_at	AT5G16180	167.9	221.7	59.3	70.2	62.9	62.9	80.3	55.7		0.00343772	-3.09698	0.885942	1.05019		II	ATCRS1/CRS1 (ARABIDOPSIS ORTHOLOG OF MAIZE CHLOROPLAST SPLICING FACTOR CRS1)
259322_at	AT3G05270	94	122.8	49.4	38.4	5.1	33	6.3	37.6		0.00830373	-5.69029	0.298822	-2		II	similar to myosin heavy chain-related [Arabidopsis thaliana] (TAIR:AT1G77580.2); similar to unnamed protein product [Vitis vinifera] (GB:CAO71653.1); contains InterPro domain Prefoldin (InterPro:IPR009053); contains InterPro domain Protein of unknown function DUF869, plant (InterPro:IPR008587)
255292_s_at	AT4G04710;AT4G04720	492.6	581	203.6	113.6	258.5	196.7	169.7	105.7		0.00478664	-2.35852	0.721244	-1.15178		II	[AT4G04710, CPK22 (calcium-dependent protein kinase 22); calmodulin-dependent protein kinase/ kinase];[AT4G04720, CPK21 (calcium-dependent protein kinase 21); calmodulin-dependent protein kinase/ kinase]
265472_at	AT2G15580	2107.6	2552.2	2506.4	3253.3	4712.7	4136.2	2953.4	3205.3		0.00525458	1.89899	0.626778	1.06927			zinc finger (C3HC4-type RING finger) family protein
262261_at	AT1G70895	13.9	6.6	123.7	142.6	58.5	29.2	173.7	180.3		0.0586043	4.27805	0.0266969	1.32933			CLE17 (CLAVATA3/ESR-RELATED 17); receptor binding
258876_at	AT3G03120	415.3	355.1	395.8	420.3	606.8	537.3	513.8	440.7		0.0116514	1.48507	0.178191	1.16959			ATARFB1C (ADP-ribosylation factor B1C); GTP binding
258134_at	AT3G24530	430.9	527.3	196.1	107.6	186.8	199.7	147.7	65.1		0.0064872	-2.47917	0.454298	-1.42716		II	AAA-type ATPase family protein / ankyrin repeat family protein
261060_at	AT1G17340	757.9	679.8	227.4	111.6	310.2	224.1	277.1	262.7		0.00148872	-2.69081	0.159787	1.59233		II	phosphoinositide phosphatase family protein
262614_at	AT1G13980	482.7	634.6	132.7	64	188.8	115.8	127.3	86.8		0.00351559	-3.66809	0.901372	1.08846		II	GN (GNOM)
254249_at	AT4G23280	387.9	353.5	82.7	34.2	212.4	177.7	83.3	41.5		0.00350714	-1.90054	0.896379	1.06758		II	protein kinase, putative
249993_at	AT5G18570	11.9	22.6	103.8	95.9	39.5	33.9	192.3	151.8		0.269885	2.12754	0.00897251	1.72308		I	GTP1/OBG family protein
251203_at	AT3G63070	240	259.6	18.7	4.9	65.2	34.4	98.9	46.6		0.000974519	-5.01606	0.0574762	6.16525		II	PWWP domain-containing protein
254571_at	AT4G19370	1003.9	1067.3	109.2	5.6	427.2	653.6	6.4	4.6		0.00550122	-1.91636	0.598337	-10.4364		II	similar to unknown protein [Arabidopsis thaliana] (TAIR:AT1G31720.1); similar to unknown [Picea sitchensis] (GB:ABK21519.1); similar to Os02g0703300 [Oryza sativa (japonica cultivar-group)] (GB:NP_001047854.1); contains InterPro domain Protein of unknown function DUF1218 (InterPro:IPR009606)
256349_at	AT1G54890	1762.7	2046.2	47.2	24.6	764.1	1125	27.3	7.1		0.00412113	-2.01625	0.913988	-2.08721		II	late embryogenesis abundant protein-related / LEA protein-related
255445_at	no_match	56.7	41	20.3	40.4	1.7	1.2	21.1	4.2		0.011863	-33.6897	0.17717	-2.39921			no_match
261627_at	AT1G01910	876.4	1003.9	564.2	416.9	341	501.7	482.1	457.4		0.00444232	-2.23128	0.828033	-1.04428		II	anion-transporting ATPase, putative
246285_at	AT4G36980	756.7	617.5	133.9	75.8	359	279.2	116.5	101		0.00371067	-2.15324	0.951759	1.0372		II	similar to unnamed protein product [Vitis vinifera] (GB:CAO71849.1); contains domain PTHR13161 (PTHR13161)
263116_s_at	AT1G54590;AT1G03140	1904.7	2027.4	544.8	431.7	1308.8	1031.8	611.9	571.5		0.00230564	-1.67995	0.42003	1.21188		II	[AT1G54590, splicing factor Prp18 family protein];[AT1G03140, splicing factor Prp18 family protein]
258263_at	AT3G15780	861.7	683.9	884.2	1136.9	1472.8	1529.9	932.5	1033.7		0.00335651	1.94274	0.825607	-1.02792			unknown protein
259397_at	AT1G17680	391.6	341.2	132.3	62.4	188.3	123.8	68.3	84.7		0.00545496	-2.34797	0.616839	-1.27255		II	transcription factor-related
256950_at	AT3G19080	6.7	8.1	14.3	8.3	7.1	8.3	37	51.3		0.959275	1.04054	0.00400451	3.90708		I	SWIB complex BAF60b domain-containing protein
247493_at	AT5G61900	1060.6	1196	440.1	163.3	575.3	553.9	132.7	227.5		0.0078471	-1.99841	0.347104	-1.67518		II	BON1 (BONZAI1); calcium-dependent phospholipid binding
262463_at	AT1G50310	9.6	26.2	15.1	36.5	70.1	51.3	54.2	73.2		0.0334922	3.39106	0.0479681	2.46899			monosaccharide transporter (STP9)
254602_at	AT4G19040	965.9	975.4	357.5	300.6	620.5	514	451.7	354.5		0.00182763	-1.71115	0.248747	1.22504		II	EDR2 (enhanced disease resistance 2); lipid binding
259415_at	AT1G02330	409.3	509.5	220.4	139.6	206.1	217.2	160.8	119.1		0.0066905	-2.17056	0.450988	-1.28617		II	similar to unnamed protein product [Vitis vinifera] (GB:CAO40200.1); contains InterPro domain Hepatocellular carcinoma-associated antigen 59 (InterPro:IPR010756)
245148_at	AT2G45220	13777.3	11545.9	1480	325.3	7264.6	8026.2	378.1	327.2		0.00568017	-1.65611	0.58543	-2.55962		II	pectinesterase family protein
262136_at	AT1G77850	164.4	167.9	184.3	163.8	259.8	218.6	219.8	269.4		0.0380401	1.43966	0.0421656	1.40534			ARF17 (AUXIN RESPONSE FACTOR 17); transcription factor
258939_at	AT3G10020	2500.8	2937.2	3949.4	4619.4	4779.9	6524.1	5590.6	5322.5		0.0128278	2.07871	0.162204	1.27359			similar to Os12g0147200 [Oryza sativa (japonica cultivar-group)] (GB:NP_001066153.1); similar to unnamed protein product [Vitis vinifera] (GB:CAO15981.1); similar to Os11g0149200 [Oryza sativa (japonica cultivar-group)] (GB:NP_001065754.1)
265013_at	AT1G24460	294.4	367.8	55	90.4	109.4	79.9	50.1	113.4		0.00337792	-3.49815	0.823206	1.12448		II	myosin-related
256544_at	AT1G42560	34	67.9	5.4	21.9	92.4	97.6	50.9	49.6		0.0307388	1.86457	0.0530744	3.68132			ATMLO9/MLO9 (MILDEW RESISTANCE LOCUS O 9); calmodulin binding
247000_at	AT5G67380	2437.7	2882	2189.9	2796.4	5433.9	4575.7	2499.8	2849.4		0.0051296	1.88161	0.689293	1.07278			CKA1 (CASEIN KINASE ALPHA 1); kinase
260665_at	AT1G19360	755.6	978	429.6	231.1	381.1	343.5	211.5	179.2		0.00915843	-2.39249	0.275016	-1.69107		II	similar to RRA2 (REDUCED RESIDUAL ARABINOSE 2) [Arabidopsis thaliana] (TAIR:AT1G75110.1); similar to unnamed protein product [Vitis vinifera] (GB:CAO61198.1); contains InterPro domain Reticulon; (InterPro:IPR003388)
261243_at	AT1G20180	1156.5	840.7	36.8	24.5	299.9	322.2	53	42.3		0.00357893	-3.21042	0.886782	1.55465		II	Identical to UPF0496 protein At1g20180 [Arabidopsis Thaliana] (GB:Q6DYE5;GB:Q5BQ01;GB:Q9LNU2); similar to unknown protein [Arabidopsis thaliana] (TAIR:AT3G49070.1); similar to unnamed protein product [Vitis vinifera] (GB:CAO60936.1); contains InterPro domain Protein of unknown function DUF677 (InterPro:IPR007749)
263378_at	AT2G40180	300.7	192.1	54.3	56.3	19.8	27.1	54.1	34.8		0.00467096	-10.5075	0.795098	-1.24409		II	ATHPP2C5; protein serine/threonine phosphatase
254610_at	AT4G18890	254.3	277.8	137.2	104.3	142	94.1	137.4	108.9		0.00369981	-2.25371	0.926211	1.01988		II	brassinosteroid signalling positive regulator-related
266775_at	AT2G29060	371.1	275.4	72	57.1	124	92.5	41.8	70.2		0.00453131	-2.98614	0.830304	-1.15268		II	scarecrow transcription factor family protein
246424_at	AT5G17020	1323.5	1077.9	577.3	355.5	486.7	581.3	425.8	332.8		0.00613226	-2.2485	0.527583	-1.22963		II	XPO1A (exportin 1A); protein transporter
260833_at	AT1G06800	135.7	151.6	68.7	80.6	60	32.8	99.1	79.1		0.00216604	-3.09591	0.355658	1.19357			lipase class 3 family protein
252882_at	AT4G39675	1046.8	425.4	266.9	58.7	2723.7	3910.3	437	456		0.00575067	4.50618	0.585753	2.74263			unknown protein
248933_at	AT5G46070	237.4	312.9	42.2	86.5	101.8	67.3	12.5	57.2		0.00662796	-3.25429	0.468012	-1.84648		II	GTP binding / GTPase
255966_at	AT1G22300	3675.5	4253	4922.8	4726.9	3547	3888.2	3560	3619.7		0.376171	-1.06635	0.00759364	-1.34403			GRF10 (GENERAL REGULATORY FACTOR 10); protein phosphorylated amino acid binding
248497_at	AT5G50380	1704.9	1571	714.6	499.8	896.2	1124.8	533.9	432.6		0.00755426	-1.62093	0.380232	-1.25649		II	ATEXO70F1 (exocyst subunit EXO70 family protein F1); protein binding
265273_at	AT2G28320	424.5	500.9	193.3	158.9	266.8	215.3	188.1	134.6		0.00499357	-1.91952	0.728328	-1.09142		II	pleckstrin homology (PH) domain-containing protein / lipid-binding START domain-containing protein
257971_at	AT3G27530	312.8	369	79.6	45.8	129.3	83.8	121.2	68.1		0.00229589	-3.19944	0.399244	1.50957		II	GC6 (GOLGIN CANDIDATE 6); binding / protein transporter
251975_at	AT3G53230	493.6	518.3	184.5	98.2	223.7	193.5	200	102		0.00350153	-2.42546	0.851038	1.06827		II	cell division cycle protein 48, putative / CDC48, putative
257722_at	AT3G18490	1911.6	1332.6	8529.4	7485.5	3971.5	2181.1	11024.1	11192.5		0.129402	1.89649	0.0153062	1.38725			aspartyl protease family protein
254103_at	AT4G25030	10968.7	9372.4	2262.1	1579	3736.7	5388.2	2512.1	2430.9		0.00270677	-2.22919	0.551176	1.28687		II	similar to unknown protein [Arabidopsis thaliana] (TAIR:AT5G45410.2); similar to unknown protein [Arabidopsis thaliana] (TAIR:AT5G45410.3); similar to unknown protein [Arabidopsis thaliana] (TAIR:AT5G45410.1); similar to unnamed protein product [Vitis vinifera] (GB:CAO68979.1); similar to hypothetical protein [Vitis vinifera] (GB:CAN81117.1)
259051_at	AT3G03330	2482.3	2290.3	706.3	539.4	1816.9	1918.4	534.9	346.9		0.0115491	-1.2777	0.196283	-1.41268			short-chain dehydrogenase/reductase (SDR) family protein
263891_at	AT2G36850	1112.8	1449.6	540.2	468.7	622.8	553.3	406.3	477.7		0.00543536	-2.17873	0.647982	-1.14129		II	ATGSL08 (GLUCAN SYNTHASE-LIKE 8); 1,3-beta-glucan synthase/ transferase, transferring glycosyl groups
258238_at	AT3G27670	380.8	412.2	121.8	129.1	244.9	158	98.2	129.9		0.0048906	-1.96823	0.758546	-1.09996		II	RST1 (RESURRECTION1); binding
246015_at	AT5G10700	273	369.6	288.8	349.3	418.7	428.7	462.9	454.1		0.0650889	1.31871	0.0263654	1.43708			protein tyrosine phosphatase
266165_at	AT2G28190	1314.4	1457.8	9972.3	8779.8	1354	1732	11796.4	12105.6		0.749375	1.1132	0.00493716	1.27463			CSD2 (COPPER/ZINC SUPEROXIDE DISMUTASE 2); copper, zinc superoxide dismutase
254246_at	AT4G23250	61.7	65.9	45.5	38.5	8	2.7	63.6	43.6		0.00174943	-11.9252	0.214214	1.27619			EMB1290 (EMBRYO DEFECTIVE 1290); kinase
253640_at	AT4G30630	422.7	335.6	387	453.4	574.1	773.3	591.9	630.3		0.0224829	1.77687	0.0792002	1.45431			similar to unknown protein [Arabidopsis thaliana] (TAIR:AT5G57910.1); similar to unnamed protein product [Vitis vinifera] (GB:CAO66657.1)
262523_at	AT1G17110	166.4	195.2	143	107.9	117.4	91.1	91	92		0.0145448	-1.73429	0.141269	-1.37104			UBP15 (UBIQUITIN-SPECIFIC PROTEASE 15); ubiquitin-specific protease
246781_at	AT5G27350	9573	8997.1	4132.4	4848.6	6574.5	7845	3223.7	3298.2		0.0201353	-1.28785	0.0910822	-1.37705			SFP1; carbohydrate transmembrane transporter/ sugar:hydrogen ion symporter
262086_at	AT1G56050	81.9	42.9	539.3	538.4	49.2	89.3	376.1	304.1		0.842115	1.10978	0.00351373	-1.58439			GTP-binding protein-related
249908_at	AT5G22760	252	201.4	98.1	61.9	78.1	95.9	51.2	83.6		0.00547065	-2.60575	0.64821	-1.18694		II	PHD finger family protein
251094_at	AT5G01350	7205.7	5626.9	3294	4546.7	11131.9	12883.4	3825.6	4811.6		0.00513633	1.87143	0.712497	1.10159			similar to predicted protein [Physcomitrella patens subsp. patens] (GB:EDQ49682.1); similar to Os04g0508100 [Oryza sativa (japonica cultivar-group)] (GB:NP_001053268.1)
248193_at	AT5G54080	19520.3	17816.9	1848.6	2235.8	24326.4	22604.1	3121.1	2275.8		0.00638904	1.25694	0.513917	1.32134			HGO (HOMOGENTISATE 1,2-DIOXYGENASE); homogentisate 1,2-dioxygenase
267184_at	AT2G44150	253.1	238.3	304.8	345.6	303.7	288.4	413.3	378.6		0.0688808	1.20492	0.0255369	1.21756			ASHH3 (HISTONE-LYSINE N-METHYLTRANSFERASE ASHH3)
250369_at	AT5G11300	69	80.8	82.1	54.7	18.6	26.6	52.6	31.4		0.0168369	-3.31416	0.117021	-1.62857			CYC3B (MITOTIC-LIKE CYCLIN 3B FROM ARABIDOPSIS); cyclin-dependent protein kinase regulator
246081_s_at	AT5G20470;AT5G20490	494.1	690.2	185.7	175.9	175.4	127.2	202	190.6		0.0035296	-3.91375	0.83919	1.08573		II	[AT5G20470, myosin, putative];[AT5G20490, XIK (Myosin-like protein XIK); motor/ protein binding]
257790_at	AT3G27090	3727.1	4283.7	4792.2	4868.8	5446.7	5679.1	4547.9	4851.2		0.00291747	1.38885	0.614648	-1.02786			similar to unknown protein [Arabidopsis thaliana] (TAIR:AT5G42050.1); similar to hypothetical protein [Citrus x paradisi] (GB:CAA04664.1); contains InterPro domain Kelch related (InterPro:IPR013089); contains InterPro domain Development and cell death (InterPro:IPR013989)
250960_at	AT5G02940	170.4	256.3	427.7	530.8	52.5	73.1	344.5	275.2		0.0491351	-3.39729	0.0347375	-1.54672			similar to phosphotransferase-related [Arabidopsis thaliana] (TAIR:AT5G43745.1); similar to unnamed protein product [Vitis vinifera] (GB:CAO71282.1); similar to hypothetical protein OsI_009890 [Oryza sativa (indica cultivar-group)] (GB:EAY88657.1); similar to Unknown protein [Oryza sativa (japonica cultivar-group)] (GB:AAN06856.1); contains InterPro domain Protein of unknown function DUF1012 (Int…
256783_at	AT3G13670	2697	2111.4	286.5	179.8	1017.9	640.6	301.5	350.8		0.00323408	-2.89925	0.72853	1.39888		II	protein kinase family protein
254495_at	AT4G20060	149.6	179.4	59.4	60.3	85	97	15.2	50.7		0.0122403	-1.80769	0.187291	-1.81639		II	EMB1895 (EMBRYO DEFECTIVE 1895); binding
267445_at	AT2G33680	6.1	6.6	6.9	6.4	2.9	21.3	40.6	52		0.494441	1.90551	0.00661377	6.96241		I	pentatricopeptide (PPR) repeat-containing protein
252833_at	AT4G40090	18	30.7	13.5	11.7	26.7	31.3	60	44		0.565378	1.19097	0.00607681	4.12698		I	AGP3 (ARABINOGALACTAN-PROTEIN 3)
252037_at	AT3G51920	6372.6	7129.1	6847.9	7309.1	8689.2	8322.5	7814.3	7331.9		0.00984794	1.25997	0.262433	1.06987			CAM9 (CALMODULIN 9); calcium ion binding
252384_at	no_match	51	31	45.4	25.2	5.7	5.4	10.7	11.6		0.0243322	-7.38739	0.0742259	-3.16592			no_match
253784_at	AT4G28610	509.1	631.8	248	138.5	256	197.6	168.2	173.9		0.00510128	-2.51521	0.737322	-1.12979		II	PHR1 (PHOSPHATE STARVATION RESPONSE 1); transcription factor
256564_at	AT3G29770	113.2	122.4	194.1	186.6	204.6	256.2	198.8	185.4		0.00430961	1.95586	0.932146	1.00919		I	hydrolase, alpha/beta fold family protein
257679_at	AT3G20470	83.4	63.4	571.2	848	156.5	151.3	1201.5	1319.8		0.492474	2.09673	0.00667226	1.77656		I	encodes a glycine-rich protein that is expressed more abundantly in immature seed pods than in stems and leaves. Expression is not detected in roots or flowers.
263647_at	AT2G04690	1981.4	1534.7	2309.4	3136	3959.2	4713	2813.4	2596.6		0.00398454	2.46643	0.969333	-1.00654			cellular repressor of E1A-stimulated genes (CREG) family
252038_at	AT3G52120	564	588.7	132.7	49.5	275	218.1	172.8	76.4		0.00275285	-2.33766	0.540156	1.36773		II	SWAP (Suppressor-of-White-APricot)/surp domain-containing protein / D111/G-patch domain-containing protein
249154_at	AT5G43410	338.1	260.7	1.9	2	2.6	81.3	35	2.6		0.00318845	-7.13707	0.69992	9.64103		II	ethylene-responsive factor, putative
257590_s_at	AT3G24880;AT3G24870	142.9	182.1	35	34.1	72.9	65.7	46.8	37.4		0.00299816	-2.34488	0.629647	1.21852		II	[AT3G24880, DNA binding];[AT3G24870, DNA binding]
249340_at	AT5G41140	2.3	2.2	20.2	26.1	30.7	16.7	32.6	37.3		0.0188598	10.5333	0.103809	1.50972		I	similar to unknown protein [Arabidopsis thaliana] (TAIR:AT1G63300.1); similar to unnamed protein product [Vitis vinifera] (GB:CAO62788.1); contains domain PTHR23160 (PTHR23160)
259028_at	AT3G09290	81.7	79.8	2	2.5	33.8	6.7	5.5	6.4		0.00325517	-3.98765	0.719869	2.64444		II	TAC1 (TELOMERASE ACTIVATOR1); nucleic acid binding / transcription factor/ zinc ion binding
250006_at	AT5G18660	1.4	36.7	870.8	1029.5	33.9	16.6	590.1	484.4		0.932559	1.32546	0.00388586	-1.76854			DVR (PALE-GREEN AND CHLOROPHYLL B REDUCED 2); 3,8-divinyl protochlorophyllide a 8-vinyl reductase
256331_at	AT1G76880	192.7	143.4	316.9	262.9	326	260.9	363.9	378.2		0.0230671	1.74621	0.0811478	1.27992		I	trihelix DNA-binding protein, putative
256868_at	AT3G26400	577.1	687.2	259.1	235.7	337.5	313.5	295	206.2		0.00396273	-1.94209	0.95334	1.01293		II	EIF4B1 (eukaryotic translation initiation factor 4B1)
260508_at	AT1G47260	861.8	858.1	2195.7	1962.6	871.6	797.3	1608.3	1559.5		0.786887	-1.03056	0.00494625	-1.31268			APFI; carbonate dehydratase
265408_at	AT2G16820	24.1	28.4	10	9.7	0.8	1.3	14	1.7		0.00545323	-25	0.686867	-1.25478		II	transposable element gene
266270_at	AT2G29470	10462.1	9232.1	164.4	55.4	4093.7	6036.8	41.5	132.7		0.00420623	-1.94405	0.979012	-1.26177		II	ATGSTU3 (GLUTATHIONE S-TRANSFERASE 21); glutathione transferase
256904_at	AT3G23980	338.2	330.3	92.1	53.8	120.9	47.2	108.3	14.5		0.00487387	-3.9768	0.807533	-1.18811		II	similar to hypothetical protein OsI_004770 [Oryza sativa (indica cultivar-group)] (GB:EAY76923.1); contains domain Spectrin repeat (SSF46966)
265289_at	AT2G22690	591.2	683.3	357.6	306.3	527.4	487.8	230.4	182.4		0.0401193	-1.25542	0.0440834	-1.60828		II	protein binding / zinc ion binding
252539_at	AT3G45730	1660.1	2256.8	541.1	738.3	3592.4	3327.6	518.7	666.5		0.00368399	1.7667	0.857889	-1.07948			unknown protein
256523_at	AT1G66070	408.7	409.2	182.4	90.7	137.9	185.7	173.3	136		0.00313492	-2.5275	0.665665	1.13255		II	translation initiation factor-related
258381_at	AT3G16630	627.5	755.2	191.1	182.3	255.7	151.1	321	218.9		0.00207492	-3.39897	0.292239	1.4459		II	ATKINESIN-13A/KINESIN-13A; microtubule motor
259342_at	AT3G03890	1315	1277.5	628.3	453.8	786	852.9	527.9	313.6		0.00929363	-1.58185	0.301122	-1.28592			FMN binding
256064_at	AT1G07020	532.1	449.6	689.7	661.4	738.9	713.5	677.4	783		0.00878334	1.47947	0.329357	1.0809			similar to unnamed protein product [Vitis vinifera] (GB:CAO21378.1)
263005_at	AT1G54540	8	2.7	23.6	35.7	2.8	2.7	5.5	3.1		0.613014	-1.94545	0.00592431	-6.89535			similar to harpin-induced protein-related / HIN1-related / harpin-responsive protein-related [Arabidopsis thaliana] (TAIR:AT1G65690.1); similar to unnamed protein product [Vitis vinifera] (GB:CAO62044.1); contains InterPro domain Harpin-induced 1 (InterPro:IPR010847)
263853_at	AT2G04440	8.3	9.2	4.2	6.4	21.4	27.3	9.4	4.2		0.00580523	2.78286	0.632813	1.28302			NUDIX/mutT hydrolase family protein
247107_at	AT5G66040	13692.7	10505.4	10695	14267.5	22503.8	22326.1	11865	12728		0.00389747	1.85262	0.919685	-1.01502			STR16 (SULFURTRANSFERASE PROTEIN 16)
246089_at	AT5G20570	3285.4	3506.5	2469.9	2738.5	5749.5	5442.6	2031.9	2911.3		0.00332421	1.64786	0.725175	-1.05365			RBX1 (RING-BOX 1)
264342_at	AT1G12080	201.5	193.4	139	177.1	596.5	899.8	249.7	236.9		0.00703505	3.78906	0.474856	1.53939			contains domain PTHR22683 (PTHR22683)
267106_s_at	AT2G14720;AT2G14740	1258.3	1459	554.9	347.2	629.6	439.8	577.2	510.4		0.00269915	-2.54096	0.497518	1.20563		II	[AT2G14720, VSR-2 (Vacuolar sorting receptor 2); calcium ion binding];[AT2G14740, vacuolar sorting receptor, putative]
246706_at	AT5G28130	60.3	39.5	2.3	1.5	7	5.7	2.1	2.2		0.00411338	-7.85827	0.974578	1.13158		II	transposable element gene
260002_at	AT1G67940	171.4	149.2	861.7	730.9	210	141.1	470.6	471.1		0.787277	1.09513	0.00353018	-1.6912			ATNAP3 (Arabidopsis thaliana non-intrinsic ABC protein 3)
249415_at	AT5G39660	1043.4	819.7	167.3	106.4	467.6	344.6	133.5	78.3		0.00518524	-2.29389	0.76048	-1.29226		II	CDF2 (CYCLING DOF FACTOR 2); DNA binding / protein binding / transcription factor
267319_at	AT2G34660	326.9	391.2	140.5	102.1	169.1	117.3	143.1	86.6		0.00469094	-2.50733	0.873089	-1.05616		II	ATMRP2 (MULTIDRUG RESISTANCE-ASSOCIATED PROTEIN 2); ATPase, coupled to transmembrane movement of substances
264566_at	AT1G05270	393.7	278.6	209.3	193	526.7	474	359.4	299.4		0.0301309	1.48847	0.0618467	1.63758			TraB family protein
263035_at	AT1G23860	1049.3	871	732.1	661.1	1890.3	1604.3	665.6	913.9		0.00632481	1.81982	0.568524	1.13372			SRZ-21
260597_at	AT1G55915	82	102.8	53.1	79.7	10.5	12.8	53.1	8.2		0.0153233	-7.93133	0.146519	-2.16639			zinc ion binding
253829_at	AT4G28040	5098.4	5658.7	825	930	7179.6	7714.4	411.9	771.8		0.00244491	1.38457	0.400943	-1.48264			nodulin MtN21 family protein
256056_at	AT1G07190	1.6	3.2	9.3	3.5	6.2	12.4	22.2	32.5		0.220218	3.875	0.0116212	4.27344		I	similar to LON_ARA_ARA (Lon protease homolog gene), ATP binding / ATP-dependent peptidase/ serine-type peptidase [Arabidopsis thaliana] (TAIR:AT5G26860.1); contains domain ATP DEPENDENT LON PROTEASE FAMILY MEMBER (PTHR10046)
247350_at	AT5G63830	300.2	275.9	162.8	177.9	293.5	286.3	93.1	107.7		0.8814	1.00642	0.00385749	-1.69671		II	zinc finger (HIT type) family protein
257955_at	AT3G21810	330.7	320.3	148.4	117.9	213.8	250.1	116.2	75.7		0.0138557	-1.40332	0.171365	-1.3877			zinc finger (CCCH-type) family protein
258844_at	AT3G04740	536.3	374.6	127.2	158.6	137	163	95.4	109.3		0.00668482	-3.03633	0.530752	-1.39619		II	SWP (STRUWWELPETER)
246850_at	AT5G26860	115.7	151.8	56.7	43.4	40.9	46.6	52.8	21.9		0.00686374	-3.05714	0.509611	-1.34003		II	LON_ARA_ARA (Lon protease homolog gene); ATP binding / ATP-dependent peptidase/ serine-type peptidase
246450_at	AT5G16820	106.8	141.4	6	10.4	57.1	54	5.3	3.2		0.00523409	-2.23402	0.76605	-1.92941		II	HSF3 (HEAT SHOCK FACTOR 3); DNA binding / transcription factor
257636_at	AT3G26200	10786.9	7005.4	223.9	84.8	833	1191.5	168.2	208.1		0.00421619	-8.78849	0.98114	1.21898		II	CYP71B22 (cytochrome P450, family 71, subfamily B, polypeptide 22); oxygen binding
254852_at	AT4G12020	239.6	262	226	155.2	169.8	167.7	121.9	115.7		0.0357643	-1.48622	0.0527575	-1.60438			WRKY19 (WRKY DNA-binding protein 19)
247270_at	AT5G64220	688	851	231	161.5	347.4	211.5	148.2	235.2		0.00444056	-2.75362	0.95975	-1.02374		II	calmodulin-binding protein
256497_at	AT1G31580	10220.6	9505	37188.9	41557.9	19483.3	18402.5	49779.2	43341.5		0.0311955	1.92064	0.0615078	1.18253		I	ECS1
248872_at	AT5G46795	26	35.8	4.3	3.6	1.5	3.9	7.6	11.7		0.00186402	-11.4444	0.213659	2.44304		II	MSP2 (MICROSPORE-SPECIFIC PROMOTER 2)
245411_at	AT4G17240	24.6	15	65.6	62.9	6.9	2	35.3	10		0.191229	-4.44944	0.013073	-2.83664			similar to hypothetical protein 31.t00013 [Brassica oleracea] (GB:ABD65111.1)
248840_at	AT5G46770	69.8	100.2	12.8	5.3	13.7	26.5	3.6	4.8		0.00560507	-4.22886	0.706013	-2.15476		II	unknown protein
253621_at	AT4G30540	2.9	7.9	10.4	1.7	30	30.6	5.7	1.5		0.00294925	5.61111	0.559305	-1.68056			glutamine amidotransferase class-I domain-containing protein
267561_at	AT2G45590	200.5	195.3	648.2	696	192.8	265.2	880.9	825.6		0.441277	1.15715	0.00763075	1.26953			protein kinase family protein
264330_at	AT1G04120	316.7	333.6	135.4	55.1	135.1	142.8	101.8	42.3		0.00660216	-2.34005	0.553749	-1.322		II	ATMRP5 (Arabidopsis thaliana multidrug resistance-associated protein 5)
251764_at	AT3G55830	1336.1	1422.3	2001.7	1875.8	2098.5	2215.2	1684.6	1933.9		0.00220536	1.56384	0.309184	-1.07158			EPC1 (ECTOPICALLY PARTING CELLS); transferase, transferring glycosyl groups
257249_at	AT3G24180	487.3	491.7	224.7	130.9	252.3	138.9	177.7	139.2		0.00546179	-2.50256	0.737304	-1.12212		II	catalytic
266259_at	AT2G27830	4553.7	4985.1	4236.1	5126.9	7629.8	7500.3	4446.8	3937.7		0.00212675	1.58616	0.284428	-1.1167			similar to pentatricopeptide (PPR) repeat-containing protein [Arabidopsis thaliana] (TAIR:AT4G22760.1); similar to hypothetical protein [Catharanthus roseus] (GB:CAC09928.1)
255388_at	AT4G03640	3.9	2.4	3.3	16.4	11.5	14	27.4	33.1		0.136048	4.04762	0.0167161	3.07107		I	transposable element gene
256823_at	AT3G22220	753.8	1039.9	139.8	83.1	348.1	223.4	75.5	65.1		0.0055207	-3.13858	0.732398	-1.58535		II	hAT dimerisation domain-containing protein
260251_at	AT1G74250	254.7	349	33.3	31.4	61.5	62.6	71.1	8.8		0.0038825	-4.86463	0.858445	1.23493		II	DNAJ heat shock N-terminal domain-containing protein
261872_s_at	AT4G21660;AT1G11520	1179.8	1008.3	249.4	102	569	496.9	257.5	156.4		0.0035427	-2.05282	0.749143	1.17786		II	[AT4G21660, proline-rich spliceosome-associated (PSP) family protein];[AT1G11520, pliceosome associated protein-related]
253437_at	AT4G32460	273.1	359.1	462.1	339.4	555.3	508.6	513.4	502.5		0.0178319	1.68285	0.12621	1.2675			similar to unknown protein [Arabidopsis thaliana] (TAIR:AT5G11420.1); similar to unnamed protein product [Vitis vinifera] (GB:CAO44183.1); contains InterPro domain Protein of unknown function DUF642 (InterPro:IPR006946); contains InterPro domain Galactose-binding like (InterPro:IPR008979)
251546_at	AT3G58830	157	158.7	454.3	464	209.5	197.4	469.7	501		0.0210569	1.28888	0.101463	1.05706			haloacid dehalogenase (HAD) superfamily protein
248725_at	AT5G47980	46	29.6	18.7	35.4	2.1	5.8	12.8	1.9		0.0213798	-9.56962	0.0995101	-3.68027			transferase family protein
260927_at	AT1G05940	914.3	883.4	1182.5	1025.7	1629.2	1326.4	1206.9	1294.8		0.00978937	1.6441	0.305447	1.13291			CAT9 (CATIONIC AMINO ACID TRANSPORTER 9); cationic amino acid transmembrane transporter
267504_at	AT2G45530	703.7	535.7	372.4	426.4	852.6	907.7	508.1	540.2		0.0171597	1.42028	0.133203	1.31234			zinc finger (C3HC4-type RING finger) family protein
249493_at	AT5G39080	156.7	160.8	464.6	367.9	176.9	126.6	743.8	662.1		0.891516	-1.04613	0.00400276	1.68877		I	transferase family protein
245365_at	AT4G17720	1883.5	2407.7	868.4	335.2	783.1	800.6	463.1	334.6		0.00725378	-2.7096	0.491508	-1.50884		II	RNA recognition motif (RRM)-containing protein
253816_at	AT4G28210	240.4	208.8	600.3	675.3	413.8	472.9	644.4	619.1		0.00396505	1.97395	0.876952	-1.00958		I	EMB1923 (EMBRYO DEFECTIVE 1923)
254065_at	AT4G25420	4.8	11.8	40.9	33.4	26.3	8	74.1	70.1		0.306227	2.06626	0.00981803	1.94078		I	GA5 (GA REQUIRING 5); gibberellin 20-oxidase/ gibberellin 3-beta-dioxygenase
250412_at	AT5G11150	182	146.3	236.9	323.6	493.7	472	222.1	346.9		0.00462335	2.94152	0.942863	1.01517			ATVAMP713 (Arabidopsis thaliana vesicle-associated membrane protein 713)
260015_at	AT1G67980	21556	17329.9	945.1	271.4	6039.7	9868	302.1	359.7		0.00480557	-2.44447	0.897936	-1.83817		II	CCoAMT (caffeoyl-CoA 3-O-methyltransferase); caffeoyl-CoA O-methyltransferase
257502_at	AT1G78110	199.9	130.6	240.8	406.7	559	533.5	303.7	343.7		0.00440731	3.3056	0.99943	-1.00015			similar to unknown protein [Arabidopsis thaliana] (TAIR:AT1G22230.1); similar to unnamed protein product [Vitis vinifera] (GB:CAO61735.1)
258437_at	AT3G16560	82.3	55.6	489.3	431.2	51.1	52.1	311.9	235.7		0.647653	-1.33624	0.006082	-1.68097			protein phosphatase 2C-related / PP2C-related
263922_s_at	AT2G36580;AT3G52990	1379	1313.5	782.3	388.1	623.6	416.3	366.1	514.6		0.00787123	-2.58919	0.436185	-1.32894		II	[AT2G36580, pyruvate kinase, putative];[AT3G52990, pyruvate kinase, putative]
248955_at	AT5G45600	228.6	192.3	461.8	448.7	215	231.7	298.3	341		0.575517	1.0613	0.00306126	-1.42421			GAS41 (TBP-ASSOCIATED FACTOR 14B)
245459_at	no_match	51	16	53.1	60.8	87.6	71.5	91.1	111.1		0.0417825	2.37463	0.0472209	1.77524			no_match
260717_at	AT1G48120	148.4	212.8	52.6	48.7	76	37.9	25.6	8.7		0.010392	-3.1712	0.284886	-2.95335		II	calcineurin-like phosphoesterase family protein
245920_at	AT5G28790	32	35.9	57.7	68.1	31	13.3	31.7	20.3		0.233518	-1.53273	0.0118328	-2.41923			transposable element gene
246846_at	AT5G26760	475.9	458.9	364.6	281.3	247.6	234.4	365.4	306.3		0.00357811	-1.93942	0.744297	1.03994			similar to hypothetical protein [Vitis vinifera] (GB:CAN62034.1)
264522_at	AT1G10050	386.5	518.8	91.8	33.9	131.9	149.3	79.5	75		0.00373242	-3.21942	0.793453	1.22912		II	glycosyl hydrolase family 10 protein / carbohydrate-binding domain-containing protein
266938_at	AT2G18950	1616.6	1568.1	714.1	609.3	1335.2	1293.6	598.1	679.3		0.00591803	-1.21147	0.681316	-1.03601			HPT1 (HOMOGENTISATE PHYTYLTRANSFERASE 1); prenyltransferase
267475_at	AT2G02730	418.9	463.8	231	227.2	302.6	361.8	184.5	142.4		0.0225271	-1.32857	0.0955769	-1.40165			similar to bZIP family transcription factor [Arabidopsis thaliana] (TAIR:AT1G27000.1); similar to unnamed protein product [Vitis vinifera] (GB:CAO41042.1); contains InterPro domain Protein of unknown function DUF1664 (InterPro:IPR012458)
251118_at	AT3G63410	505.2	464.6	4936.7	5283.2	959.9	966.3	5408	5689.9		0.0393475	1.98618	0.0504314	1.08591		I	APG1 (ALBINO OR PALE GREEN MUTANT 1); methyltransferase
266013_s_at	ATMG00440;AT2G07702;ATMG01140	86.3	53.4	34.7	53.6	23.2	21.5	9.7	16.1		0.0251643	-3.12528	0.0834098	-3.42248			[ATMG00440, hypothetical protein];[AT2G07702, Identical to Uncharacterized mitochondrial protein AtMg00440/AtMg01140 [Arabidopsis Thaliana] (GB:P93300;GB:P92545;GB:Q6DR78;GB:Q8L7I5;GB:Q8S8J3)];[ATMG01140, hypothetical protein]
257059_at	AT3G15280	16.4	25.6	5.2	5.2	52.1	55	71.8	33.8		0.0786621	2.55	0.0264371	10.1538			similar to unnamed protein product [Vitis vinifera] (GB:CAO66421.1)
262942_at	AT1G79450	1342.8	960	45.1	15.4	299.7	400.5	11	28		0.00466927	-3.28877	0.942676	-1.55128		II	LEM3 (ligand-effect modulator 3) family protein / CDC50 family protein
253473_at	AT4G32250	2629.4	3226.9	486.6	369.2	1492.8	1120.4	608.5	568.8		0.00303328	-2.24105	0.559339	1.37567		II	protein kinase family protein
260885_at	AT1G29230	366.6	271.7	66	80.3	57.5	125	40.2	68.6		0.00592681	-3.49753	0.683129	-1.34467		II	CIPK18 (SNF1-RELATED PROTEIN KINASE 3.20); kinase
256231_at	AT3G12630	9649.6	9447.7	4748.7	6604.9	13488.3	13113.6	5707.8	6349.2		0.00616386	1.39297	0.646537	1.06195			zinc finger (AN1-like) family protein
245991_at	AT5G20660	679.8	655.2	309.9	176.8	365.2	239.2	239	218.8		0.00514249	-2.2088	0.836856	-1.06313		II	24 kDa vacuolar protein, putative
246680_at	no_match	9.4	12.4	25.1	51.9	49.7	33.5	93.9	73.9		0.0803134	3.81651	0.0261825	2.17922		I	no_match
257124_at	AT3G20040	122.2	135.8	27.3	56.6	38.3	33.1	51.2	68.4		0.00203602	-3.61345	0.243741	1.42551		II	ATHXK4; ATP binding / hexokinase
253281_at	AT4G34138	1404.7	1233.6	272.7	220.4	2188.6	1929.6	469.1	209.5		0.00684164	1.56093	0.555263	1.37619			UGT73B1 (UDP-GLUCOSYL TRANSFERASE 73B1); UDP-glycosyltransferase/ abscisic acid glucosyltransferase
256656_at	AT3G18900	4.8	24.3	9.8	11.5	50.4	38.6	43.9	75		0.0931844	3.05842	0.0232448	5.58216			similar to F-box family protein [Arabidopsis thaliana] (TAIR:AT3G18910.1); similar to unnamed protein product [Vitis vinifera] (GB:CAO47675.1); contains InterPro domain F-box associated type 1 (InterPro:IPR006527); contains InterPro domain Protein of unknown function DUF547 (InterPro:IPR006869)
251327_at	AT3G61540	272.9	206	602.5	582.2	414.6	470.1	612	569.8		0.00436072	1.84736	0.968858	-1.00245		I	peptidase family protein
251917_at	AT3G53970	625.6	592.9	756.2	585.6	993.1	1056.6	696.6	882.3		0.0109469	1.68215	0.269936	1.1767			proteasome inhibitor-related
261674_at	AT1G18270	2778.2	3815.5	229.8	86.3	1101.2	1176.4	220.6	108.5		0.00444736	-2.89502	0.986942	1.04113		II	ketose-bisphosphate aldolase class-II family protein
250234_at	AT5G13420	952.6	1199.3	385.6	191.4	414.3	343.8	316.2	121		0.00635179	-2.83854	0.627139	-1.31976		II	transaldolase, putative
249219_at	AT5G42400	216.2	211	69	74	102.6	125.7	84.8	111.2		0.00141973	-1.87122	0.104491	1.37063		II	SET domain-containing protein (TXR7)
248881_at	AT5G46020	2326.3	2924.6	4098	4035.7	4827.3	4806.5	3202.4	3681.5		0.00128849	1.83469	0.0831639	-1.18155			similar to unknown [Populus trichocarpa] (GB:ABK93798.1); contains domain PTHR22055 (PTHR22055)
258775_at	AT3G10850	1614.8	1440.9	1338.8	1319	1847.7	2003.8	1527.7	1407.5		0.0129441	1.26043	0.210811	1.10437			GLX2-2 (GLYOXALASE 2-2); hydroxyacylglutathione hydrolase
259461_at	AT1G18900	245	307.3	89.2	14.9	61.3	13.7	73.7	23.7		0.00476928	-7.364	0.940375	-1.06879		II	pentatricopeptide (PPR) repeat-containing protein
245671_at	AT1G28230	992.5	1053.2	500.1	746.4	1787	2197.3	660.9	616.6		0.00480418	1.94765	0.932239	1.02487			PUP1 (PURINE PERMEASE 1); purine transmembrane transporter
259431_at	AT1G01620	4486.3	3971.8	9613.1	12871.6	8072.9	7747.7	14167.2	15536.8		0.0439844	1.87047	0.0465574	1.32108		I	PIP1C (PLASMA MEMBRANE INTRINSIC PROTEIN 1;3); water channel
251256_at	AT3G62300	37.2	37.8	12.4	2.5	4.6	1.9	16.2	4.8		0.00322362	-11.5385	0.604113	1.4094		II	agenet domain-containing protein
250252_at	AT5G13750	4271.6	3099.7	429.2	423.8	1035.2	1465.2	255.8	373.8		0.00534999	-2.94805	0.813483	-1.35483		II	ZIFL1 (ZINC INDUCED FACILITATOR-LIKE 1); tetracycline:hydrogen antiporter/ transporter
258678_at	AT3G08690	3155.1	3061.6	2255.9	1949.3	5129.1	4993.8	1457.1	2209.4		0.00263313	1.62834	0.410034	-1.14692			UBC11 (ubiquitin-conjugating enzyme 11); ubiquitin-protein ligase
245202_at	AT1G67720	33.5	35.2	19.9	5.4	61.7	53.7	23.8	22.6		0.0167208	1.67977	0.148328	1.83399			leucine-rich repeat family protein / protein kinase family protein
251376_at	AT3G60630	108.8	101.5	304.4	247.9	125.6	140.1	381.1	432.2		0.371392	1.26343	0.00904518	1.47257			scarecrow transcription factor family protein
263654_at	AT1G04300	1149.6	842.6	132.1	131.2	373.5	268.8	161.1	127.5		0.00424812	-3.10167	0.917916	1.09609		II	similar to meprin and TRAF homology domain-containing protein / MATH domain-containing protein [Arabidopsis thaliana] (TAIR:AT5G43560.1); similar to meprin and TRAF homology domain-containing protein / MATH domain-containing protein [Arabidopsis thaliana] (TAIR:AT5G43560.2); similar to unnamed protein product [Vitis vinifera] (GB:CAO71320.1); contains InterPro domain MATH (InterPro:IPR002083); co…
263696_at	AT1G31230	50.2	19	176.7	169.6	4.9	4.7	111.1	64.2		0.21183	-7.20833	0.01306	-1.97547			AK-HSDH/AK-HSDH I (ASPARTATE KINASE-HOMOSERINE DEHYDROGENASE I); aspartate kinase/ homoserine dehydrogenase
256616_at	AT3G22260	2010.6	1736.2	359.4	284.5	762.3	1156.6	276.3	189.9		0.00636215	-1.95258	0.637598	-1.38117		II	OTU-like cysteine protease family protein
261558_at	AT1G01770	1585.1	1245.7	127	64.1	639.3	432.8	177.7	125.3		0.0035852	-2.64043	0.716322	1.58556		II	similar to hypothetical protein [Vitis vinifera] (GB:CAN74802.1); similar to unnamed protein product [Vitis vinifera] (GB:CAO39542.1); similar to hypothetical protein OsI_024980 [Oryza sativa (indica cultivar-group)] (GB:EAZ03748.1); contains InterPro domain Protein of unknown function DUF1446 (InterPro:IPR010839)
253063_at	AT4G37640	1263.7	1570	603.6	284.1	564.7	367.4	441.6	319.5		0.00576331	-3.04012	0.73825	-1.16634		II	ACA2 (CALCIUM ATPASE 2); calmodulin binding
264653_at	AT1G08980	1880.2	1659.8	2023.3	3577.1	3696.3	3716.9	3955.1	4444.8		0.0290621	2.09412	0.0737109	1.49987			ATAMI1 (AMIDASE-LIKE PROTEIN 1); amidase
256159_at	AT1G30135	4629.7	4962.8	379.7	496.4	1053.4	2634.3	87.4	119.7		0.0067246	-2.60121	0.590589	-4.23032		II	JAZ8/TIFY5A (JASMONATE-ZIM-DOMAIN PROTEIN 8)
263695_at	AT1G31220	127	106.3	456.9	347.6	337.2	297.9	444.3	513.7		0.0142448	2.72225	0.187937	1.1908		I	phosphoribosylglycinamide formyltransferase
248570_at	AT5G49780	80.3	57.9	29.6	30.3	25.1	23.5	26.2	9.3		0.0107642	-2.84362	0.286977	-1.68732		II	ATP binding / kinase/ protein serine/threonine kinase
263454_at	AT2G22160	20.3	32.8	4.7	1.5	2.2	1.5	1.5	1.7		0.00567038	-14.3514	0.759162	-1.9375		II	cysteine endopeptidase-related
258473_s_at	AT3G02620;AT3G02610	28.6	54.8	5.5	23	138.5	115.6	7.4	8.3		0.00344956	3.04676	0.666364	-1.81529			[AT3G02620, acyl-(acyl-carrier-protein) desaturase, putative / stearoyl-ACP desaturase, putative];[AT3G02610, acyl-[acyl-carrier-protein] desaturase]
247205_at	AT5G64890	1649.2	1263.3	4.6	54.6	266.2	604.6	3.6	7.7		0.00499552	-3.34463	0.901835	-5.23894		II	PROPEP2 (Elicitor peptide 2 precursor)
246448_at	AT5G16800	1186.6	1301.9	710.9	495.8	866	885.8	486.5	458.4		0.0133999	-1.42054	0.207455	-1.27707			GCN5-related N-acetyltransferase (GNAT) family protein
261551_at	AT1G63440	780.8	525.2	35.1	40.2	118.2	81.3	46.6	80.2		0.00386466	-6.54637	0.793639	1.68393		II	HMA5 (HEAVY METAL ATPASE 5); ATPase, coupled to transmembrane movement of ions, phosphorylative mechanism
256538_x_at	AT3G32900	54.7	38.6	46.1	46.7	46.6	33.2	12	7.6		0.422981	-1.16917	0.00843302	-4.73469		II	transposable element gene
245316_at	AT4G14000	250	239.5	644.2	764	550.9	568.4	753.9	946.5		0.0173792	2.28662	0.143787	1.2075		I	similar to unknown protein [Arabidopsis thaliana] (TAIR:AT2G43320.2); similar to unknown protein [Arabidopsis thaliana] (TAIR:AT2G43320.1); similar to unnamed protein product [Vitis vinifera] (GB:CAO66991.1); contains domain SSF53335 (SSF53335); contains domain PTHR21095 (PTHR21095)
257206_at	AT3G16530	23421.5	17682.3	3818.9	2330.1	5494.1	8880.1	2758	2489.7		0.00521749	-2.85955	0.861103	-1.17175		II	legume lectin family protein
248581_at	AT5G49900	233.3	217.1	90	17.2	21.2	52.4	82.9	54		0.00342799	-6.11957	0.650295	1.27705		II	catalytic
253049_at	AT4G37300	4395.9	2927.8	2674.3	3526.7	6995	6432.5	4018.5	3549.7		0.0095254	1.83343	0.354678	1.22048			MEE59 (maternal effect embryo arrest 59)
257199_at	AT3G23710	280.6	239.7	271.9	359.5	465.6	593.5	362.5	424.8		0.0114226	2.03556	0.269171	1.24691			chloroplast inner membrane import protein Tic22, putative
247669_at	AT5G60170	418.5	464.6	170.4	93.6	173.4	133.4	192.6	98.2		0.00391483	-2.87842	0.79451	1.10152		II	RNA binding
264690_at	AT1G70060	231.9	264.1	45.1	6.8	89.2	67.8	88.7	79.3		0.000969237	-3.15924	0.0410225	3.23699			paired amphipathic helix repeat-containing protein
261181_at	AT1G34580	65.7	106.7	97.7	106.5	69	72.6	205.8	200.4		0.362671	-1.21751	0.00253615	1.98923		I	monosaccharide transporter, putative
248605_at	AT5G49410	49	43.1	45.2	51.4	50.3	41.1	17.4	3.1		0.961019	-1.00766	0.00482304	-4.7122		II	similar to unknown protein [Arabidopsis thaliana] (TAIR:AT1G73940.1); similar to unnamed protein product [Vitis vinifera] (GB:CAO48310.1)
248532_at	AT5G49940	3276.8	3452.3	2508.7	2576	3513.3	3361.2	1994.6	1906.1		0.469247	1.02161	0.00288485	-1.30354			NFU2 (NFU domain protein 2)
264349_at	AT1G11930	1928.3	2176.3	984.7	856.2	1318.2	1446.2	989.4	892.9		0.00416666	-1.48481	0.864579	1.02249			alanine racemase family protein
263559_at	AT2G15380	31.8	33.3	21.9	14	1.6	8.3	21.1	10.8		0.00602156	-6.57576	0.719682	-1.12539		II	transposable element gene
262069_at	AT1G80090	6.5	2.4	21	21.3	15.4	17	41.8	62.6		0.193085	3.64045	0.0144895	2.46809		I	CBS domain-containing protein
263798_at	AT2G24640	187.1	179.7	53.4	94.8	87.9	85.8	88	71.9		0.00374888	-2.11169	0.732189	1.07895		II	ubiquitin carboxyl-terminal hydrolase family protein / zinc finger (MYND type) family protein
257073_at	AT3G19650	133.1	148	38.3	11.2	29.5	58.1	39.3	30.9		0.0031129	-3.2089	0.532943	1.41818		II	cyclin-related
251884_at	AT3G54150	2535	3153.6	169.3	67.7	948.8	1484.7	106.5	63.6		0.00507633	-2.33762	0.914312	-1.3933		II	embryo-abundant protein-related
259141_at	AT3G10220	434.2	420.9	632.2	632.4	640.5	566.2	603.6	620.7		0.0030175	1.41118	0.502342	-1.03292			tubulin folding cofactor B
252992_at	AT4G38520	262.9	182.9	537.7	537.2	423.7	415.4	519.7	589.1		0.00635869	1.88223	0.675167	1.03154		I	protein phosphatase 2C family protein / PP2C family protein
251109_at	AT5G01600	30720.4	29540.6	10255	11134.2	28043.1	29521.9	16176	16314.9		0.142273	-1.04683	0.00168281	1.51903			ATFER1 (FERRETIN 1); ferric iron binding
265394_at	AT2G20725	720.6	740.4	806.1	886.2	1131.8	1111.8	813.1	1028.9		0.00882333	1.53566	0.412929	1.08846			CAAX amino terminal protease family protein
257774_at	AT3G29250	531.5	461	113.7	11.9	259.7	243.9	20.6	63.4		0.00634327	-1.97081	0.678803	-1.49524		II	oxidoreductase
255000_at	AT4G09800	4993.8	5130.1	8662.5	10052.6	10017	10275.6	9028	11706.7		0.00901779	2.00443	0.399534	1.10791		I	RPS18C (S18 RIBOSOMAL PROTEIN); structural constituent of ribosome
253087_at	AT4G36350	9	47.7	41.8	68	107	87.9	86.2	110.4		0.0251031	3.43739	0.0934282	1.79053			ATPAP25/PAP25 (purple acid phosphatase 25); acid phosphatase/ protein serine/threonine phosphatase
267424_at	AT2G34800	0.6	3.7	1.8	1.5	23.7	18.7	2.8	14.3		0.01403	9.86047	0.205452	5.18182			unknown protein
250727_at	AT5G06430	194	150.7	257.8	309.1	310.7	346.6	275.9	303.3		0.00545581	1.90688	0.840289	1.0217		I	thioredoxin-related
247158_at	AT5G65780	340.9	365.5	855.5	1121	715	758.4	1140	1155.7		0.0160168	2.08579	0.170602	1.1615		I	ATBCAT-5; branched-chain-amino-acid transaminase/ catalytic
263827_at	AT2G40420	5287	5132	959.6	1665.9	6588.3	7097.7	1407	1732.6		0.00803314	1.31356	0.483528	1.19581			amino acid transporter family protein
250292_at	AT5G13220	3084.7	4030.9	1400.1	2184.9	1735.3	2407.9	462	478.1		0.0399566	-1.71742	0.0558566	-3.81342		II	JAS1/JAZ10/TIFY9 (JASMONATE-ZIM-DOMAIN PROTEIN 10)
266154_at	AT2G12190	45.9	44.3	43.3	46.1	38	37.3	28.2	37.3		0.0950771	-1.19788	0.025083	-1.36489			cytochrome P450, putative
256385_at	AT1G66580	23118.7	22263.3	9821	10242.8	16657.9	18403.1	9454.9	10952.1		0.00422386	-1.29437	0.854917	1.01711			60S ribosomal protein L10 (RPL10C)
255011_at	AT4G10040	2500.3	2663.7	1679.5	1635.5	2165.6	2418.8	1155.9	1330.9		0.0799312	-1.12643	0.0289811	-1.33304			CYTC-2 (CYTOCHROME C-2); electron carrier
249792_at	AT5G23720	77	90.1	66	67	34.1	25.2	71.9	85.4		0.0018557	-2.81788	0.174399	1.18271			PHS1 (PROPYZAMIDE-HYPERSENSITIVE 1); protein tyrosine/serine/threonine phosphatase
247623_at	AT5G60320	56.5	62.6	30.4	50.4	22.6	39.4	9.8	16.9		0.0436629	-1.92097	0.0509833	-3.02622			lectin protein kinase family protein
261338_at	AT1G44920	225.2	282.1	1302.7	1648.2	385.6	352.7	2173.2	2045.7		0.431809	1.45535	0.00868927	1.4297			similar to unnamed protein product [Vitis vinifera] (GB:CAO61509.1)
250553_at	AT5G07960	624	677.9	1429.9	1594.4	1187.3	1293.3	1542.9	1880.5		0.0133527	1.90537	0.225196	1.13196		I	Identical to UPF0139 protein At5g07960 [Arabidopsis Thaliana] (GB:Q9SD88); similar to unknown [Populus trichocarpa] (GB:ABK93624.1); contains InterPro domain Protein of unknown function UPF0139 (InterPro:IPR005351)
257949_at	AT3G21750	171.2	84.5	780.5	797.7	226.8	193.7	968.7	1103.4		0.229443	1.64451	0.0131928	1.31295			UDP-glucoronosyl/UDP-glucosyl transferase family protein
265651_at	AT2G13900	1	3.2	1.2	1.6	8.5	3.5	26	15.7		0.397907	2.85714	0.0092004	14.8929		I	DC1 domain-containing protein
259949_at	AT1G71420	7.2	8.3	6.3	34.1	33.8	27.9	77	56.8		0.13437	3.98065	0.0193276	3.31188		I	pentatricopeptide (PPR) repeat-containing protein
255664_at	AT4G00440	163	163.2	125.2	84.6	99.5	25.4	34.5	38.3		0.0281517	-2.61169	0.0837907	-2.88187			similar to unknown protein [Arabidopsis thaliana] (TAIR:AT2G45900.1); similar to unnamed protein product [Vitis vinifera] (GB:CAO39618.1); contains domain PTHR21726:SF4 (PTHR21726:SF4); contains domain PTHR21726 (PTHR21726)
249000_at	AT5G44980	64.9	70.8	63.7	74.8	81.3	78.3	89.6	104.8		0.165496	1.17612	0.0166449	1.40361			F-box family protein
267404_at	AT2G33980	77.9	89	26	23	130.2	125.3	19.8	41.8		0.00774993	1.53086	0.520122	1.25714			ATNUDT22 (Arabidopsis thaliana Nudix hydrolase homolog 22); hydrolase
245119_at	AT2G41640	2084.6	1690.4	208.4	103.7	1027.2	1050	213	83.8		0.00497906	-1.81735	0.962144	-1.05155		II	similar to unknown protein [Arabidopsis thaliana] (TAIR:AT3G57380.1); similar to glycosyltransferase [Medicago truncatula] (GB:CAI30145.1); contains InterPro domain Protein of unknown function DUF563 (InterPro:IPR007657)
256870_at	AT3G26300	295.5	241.9	442.4	556.7	510.7	543.3	550.6	496.4		0.00663346	1.9613	0.656462	1.04794		I	CYP71B34 (cytochrome P450, family 71, subfamily B, polypeptide 34); oxygen binding
251888_at	AT3G54190	724.8	700.1	414.1	216	454.9	364.1	193.2	146.7		0.0187445	-1.7398	0.141126	-1.85378		II	similar to unknown protein [Arabidopsis thaliana] (TAIR:AT2G38630.1); similar to unnamed protein product [Vitis vinifera] (GB:CAO41317.1); similar to hypothetical protein [Vitis vinifera] (GB:CAN75497.1); similar to unnamed protein product [Vitis vinifera] (GB:CAO45356.1); contains InterPro domain WD40 repeat-like (InterPro:IPR011046)
255381_at	AT4G03510	5725	5358.4	1463.9	2563.6	7868.5	8737.9	2090.9	2230.2		0.00582412	1.49831	0.789623	1.0729			RMA1 (Ring finger protein with Membrane Anchor 1); protein binding / ubiquitin-protein ligase/ zinc ion binding
247706_at	AT5G59480	277	274.1	1245.3	1381.9	140.7	170.8	941	1094.9		0.178612	-1.76918	0.0158574	-1.29044			haloacid dehalogenase-like hydrolase family protein
252300_at	AT3G49160	1651.1	1851.8	387.7	328.6	760.4	1034.5	525.1	344.7		0.00342782	-1.95159	0.606713	1.2143		II	pyruvate kinase family protein
247655_at	AT5G59820	14529.3	11046.2	831.2	449.1	3937.7	5918.6	372.6	535.6		0.00526459	-2.59484	0.902376	-1.40971		II	RHL41 (RESPONSIVE TO HIGH LIGHT 41); nucleic acid binding / transcription factor/ zinc ion binding
253060_at	AT4G37710	3310.4	2301	5.8	11.7	438.1	835.3	3.5	19.4		0.00481864	-4.40663	0.994721	1.30857		II	VQ motif-containing protein
255416_at	AT4G03170	3.9	3.6	1.2	3.1	3.7	19.1	28.4	24.5		0.247719	3.04	0.0126949	12.3023			DNA binding
251411_at	AT3G60250	1446.5	1398.5	1053.9	1433.4	2198.7	2462.2	1247	1284.1		0.00528924	1.63828	0.900667	1.01761			CKB3 (casein kinase II beta chain 3); protein kinase CK2 regulator
263077_at	AT2G17510	399.8	527	160.5	90.8	199.7	109.2	102.5	39.3		0.00868477	-3.00032	0.443409	-1.77221		II	EMB2763 (EMBRYO DEFECTIVE 2763); RNA binding / ribonuclease
253273_at	AT4G34180	13862.5	14053.2	4047.3	2451.3	10378.3	10321.2	3700.5	3579.4		0.00319328	-1.34862	0.53095	1.12023			cyclase family protein
253768_at	AT4G28550	1111.7	743.6	80.2	29.7	182.1	250.8	19.9	3.9		0.00600947	-4.28575	0.7636	-4.61765		II	RabGAP/TBC domain-containing protein
253990_at	AT4G26160	248.3	231.2	474.1	491.3	518.4	573.5	328.6	401.6		0.000790896	2.27716	0.0245541	-1.3221		I	thioredoxin family protein
251282_at	AT3G61630	813.3	466.2	821.4	682.5	1584.2	1605	615.3	930.9		0.00527587	2.49254	0.908665	1.02813			CRF6 (CYTOKININ RESPONSE FACTOR 6); DNA binding / transcription factor
256382_at	AT1G66860	266.3	346.6	66.2	3.7	23.1	109.8	5	11.5		0.00712121	-4.61174	0.602725	-4.23636		II	hydrolase
260289_at	AT1G80350	290.1	303.7	289.6	268.5	307.8	257.2	423.4	478.8		0.633838	-1.05097	0.00354449	1.61656			ERH3 (ECTOPIC ROOT HAIR 3); ATP binding / nucleoside-triphosphatase/ nucleotide binding
266310_at	AT2G26990	1082.8	860.9	523.1	514.1	726.9	700.5	343.1	260.8		0.0375146	-1.36171	0.0618892	-1.7175			FUS12 (FUSCA 12)
255740_at	AT1G25390	558.7	755.1	209.3	75.2	203.7	114.5	150.2	90.6		0.00570421	-4.12885	0.824384	-1.18148		II	protein kinase family protein
265903_at	AT2G25600	57.3	37.3	4	11.4	6.6	2.9	3.8	8.5		0.00556567	-9.95789	0.852742	-1.25203		II	SPIK (SHAKER POLLEN INWARD K+ CHANNEL); cyclic nucleotide binding / inward rectifier potassium channel/ potassium channel
250721_at	AT5G06210	1484.3	1439.8	1240.8	1604.4	2819.2	3294.2	1233.6	1851.5		0.00635117	2.09069	0.713707	1.08432			RNA-binding protein, putative
264650_at	AT1G08970	910.4	653.6	1179.5	1222.4	1294.4	1297	1243.6	1447.3		0.0117358	1.65691	0.283976	1.12032			HAP5C (HEME ACTIVATED PROTEIN 5C); DNA binding / transcription factor
247677_at	AT5G59420	7103.6	9184.9	1347.2	599.1	3619	2271.6	1134.4	824.7		0.00487173	-2.76517	0.994795	1.00658		II	oxysterol-binding family protein
262669_at	AT1G62850	170.6	131.9	371.6	348.6	166.2	176.8	219.9	160.7		0.488295	1.13388	0.00307347	-1.89228			translation release factor
252646_at	AT3G44610	117.8	89.2	276.9	259.1	192.6	165.8	386.2	506.3		0.168603	1.7314	0.0167937	1.66511		I	protein kinase family protein
246403_at	AT1G57590	25.7	12.7	98.3	79.5	8.2	5.2	42.9	14.6		0.38759	-2.86567	0.00958275	-3.09217			carboxylesterase
250983_at	AT5G02780	1654.5	1292.7	103.5	10	438.2	715.2	11.6	41.1		0.00553296	-2.55523	0.862613	-2.1537		II	In2-1 protein, putative
247276_at	AT5G64390	371.3	301.7	62.9	57.5	149.3	144.2	85.9	114		0.00206149	-2.29302	0.210319	1.6603		II	HEN4 (HUA ENHANCER 4); nucleic acid binding
257298_at	AT3G28155	29	31.7	13.1	33.4	6.4	3	8.9	2.4		0.0289665	-6.45745	0.0840011	-4.11504			similar to MOR1 (MICROTUBULE ORGANIZATION 1) [Arabidopsis thaliana] (TAIR:AT2G35630.1); similar to unnamed protein product [Vitis vinifera] (GB:CAO67627.1); similar to unnamed protein product [Vitis vinifera] (GB:CAO70817.1); similar to microtubule bundling polypeptide TMBP200 [Nicotiana tabacum] (GB:BAB88648.1)
245356_at	AT4G13940	6025.3	7199.5	12961.6	14699.4	11544.6	11207.2	14393.5	16950.5		0.0154377	1.72039	0.192221	1.13315		I	HOG1 (HOMOLOGY-DEPENDENT GENE SILENCING 1); adenosylhomocysteinase
251507_at	AT3G59080	1393.6	1097.3	317.8	316.3	514.9	659.8	336.2	291.4		0.00501797	-2.12046	0.979291	-1.01036		II	aspartyl protease family protein
267341_at	AT2G44200	522.9	724.4	83.1	66.4	227.9	126.3	83	52.3		0.00522108	-3.52146	0.93415	-1.10495		II	similar to unknown protein [Arabidopsis thaliana] (TAIR:AT2G44195.1); similar to hypothetical protein OsJ_026713 [Oryza sativa (japonica cultivar-group)] (GB:EAZ43230.1); similar to hypothetical protein OsI_028740 [Oryza sativa (indica cultivar-group)] (GB:EAZ07508.1); similar to Os08g0500200 [Oryza sativa (japonica cultivar-group)] (GB:NP_001062154.1); contains domain PTHR16196 (PTHR16196)
249280_at	no_match	139.2	135.5	53.4	85.7	44.1	38.3	69.4	95.3		0.00292357	-3.33374	0.436993	1.18404		II	no_match
259955_s_at	AT1G75080;AT1G19350	465.5	488.1	1002.9	915.7	808.1	567.8	1290	1242.6		0.0839986	1.44285	0.0291789	1.32002			[AT1G75080, BZR1 (BRASSINAZOLE-RESISTANT 1); transcription regulator];[AT1G19350, BES1 (BRI1-EMS-SUPPRESSOR 1); transcription regulator]
266452_at	AT2G43320	502	675.7	169.2	101.9	272.6	223.1	106.1	60.4		0.00822585	-2.37583	0.496708	-1.62823		II	similar to unknown protein [Arabidopsis thaliana] (TAIR:AT4G14000.1); similar to unnamed protein product [Vitis vinifera] (GB:CAO64780.1); contains domain SSF53335 (SSF53335); contains domain PTHR21095 (PTHR21095)
259134_at	AT3G05390	975.5	646.8	59.1	42	90.5	200.6	6.9	40.8		0.00569764	-5.573	0.839148	-2.1195		II	similar to unknown protein [Arabidopsis thaliana] (TAIR:AT4G01240.1); similar to unnamed protein product [Vitis vinifera] (GB:CAO17562.1); similar to hypothetical protein [Vitis vinifera] (GB:CAN77378.1); contains domain SSF53335 (SSF53335); contains domain PROKAR_LIPOPROTEIN (PS51257)
257769_at	AT3G23050	2076.2	1970.8	2545	3585.6	3356.6	4058.6	3885.6	3877.9		0.0194129	1.83227	0.140704	1.26635			IAA7 (AUXIN RESISTANT 2); transcription factor
255265_at	AT4G05190	5.8	20	19.1	29.7	46	23.6	57.6	67.8		0.11064	2.69767	0.0233364	2.56967			ATK5 (Arabidopsis thaliana kinesin 5); microtubule motor
258015_at	AT3G19340	612	596.5	771.9	712.5	517.1	498.1	575.4	414.5		0.189748	-1.19041	0.0156513	-1.49955			sodium:dicarboxylate symporter
258338_at	AT3G16150	2852.1	2251.6	144.4	153.5	729.2	1240.2	150.3	151.7		0.00492432	-2.5915	0.994485	1.01376		II	L-asparaginase, putative / L-asparagine amidohydrolase, putative
264125_at	AT1G79350	399.3	325.5	165.4	148.3	185.4	176.8	183.8	189.2		0.002569	-2.0011	0.334166	1.18903		II	EMB1135 (EMBRYO DEFECTIVE 1135); DNA binding
258169_at	AT3G21590	37.1	18.1	9.9	3.3	26	27.6	49.3	63.6		0.931498	-1.02985	0.0046779	8.55303		I	similar to senescence/dehydration-associated protein-related [Arabidopsis thaliana] (TAIR:AT4G15450.1); similar to unnamed protein product [Vitis vinifera] (GB:CAO65449.1); contains InterPro domain Senescence-associated (InterPro:IPR009686)
266273_at	AT2G29410	446.7	591.6	21.4	91.4	197.8	241.6	27.3	22.6		0.00709822	-2.36299	0.622168	-2.26052		II	MTPB1; efflux transmembrane transporter/ zinc ion transmembrane transporter
265762_at	AT2G01240	18.3	3.8	10.2	6.5	69.6	54.2	12.7	40		0.0143663	5.60181	0.21658	3.15569			reticulon family protein (RTNLB15)
253368_at	AT4G33200	306.5	390.5	93.8	107.4	143.3	117	137.7	145.7		0.00230561	-2.67768	0.263462	1.40855		II	XI-I (Myosin-like protein XI-I); motor/ protein binding
248961_at	AT5G45650	58.6	43.3	301.1	275.8	34.2	3	417.3	457.5		0.194986	-2.73925	0.00201554	1.51638			subtilase family protein
245988_at	AT5G20610	328.8	317.4	122	60.8	185.7	169	105.7	112		0.00312259	-1.82182	0.488446	1.19092		II	similar to unknown protein [Arabidopsis thaliana] (TAIR:AT5G26160.1); similar to hypothetical protein [Vitis vinifera] (GB:CAN67684.1)
246980_at	AT5G67530	332.8	396.4	137.2	81.6	176.3	147.2	136.2	90.3		0.00464659	-2.2541	0.918892	1.03519		II	peptidyl-prolyl cis-trans isomerase cyclophilin-type family protein
246852_at	AT5G26880	423.4	669	1029	1097	1065.2	1138	1026.1	1154.1		0.00593595	2.01684	0.807391	1.02549		I	tRNA/rRNA methyltransferase (SpoU) family protein
266560_at	AT2G23950	5.4	4	104.4	94.1	2.5	7.7	46.8	65.1		0.960882	1.08511	0.00483612	-1.77391			leucine-rich repeat family protein / protein kinase family protein
265739_at	AT2G01270	546.3	660.2	511.3	522.7	1034.8	819.2	673.2	679.7		0.0199478	1.53668	0.138487	1.30841			ATQSOX2 (QUIESCIN-SULFHYDRYL OXIDASE 2); thiol-disulfide exchange intermediate
250177_at	AT5G14420	1736.5	1715.8	354.7	232.7	864	1183.1	331.6	301.3		0.00443978	-1.68643	0.86056	1.07746		II	RGLG2 (RING DOMAIN LIGASE2); ubiquitin-protein ligase
245722_at	AT1G73430	185	182.3	89.7	57.7	100.2	38.2	35.7	54.5		0.0110173	-2.6539	0.325912	-1.63415		II	sec34-like family protein
248315_at	AT5G52630	97.2	71.4	65.1	81.9	46.1	50.2	42.5	50.2		0.0330496	-1.75078	0.0743751	-1.58576			pentatricopeptide (PPR) repeat-containing protein
250442_at	AT5G10490	526.1	519.7	89	52.4	225.1	69.3	137.1	117.2		0.00275563	-3.55231	0.378543	1.79844		II	MSL2 (MSCS-LIKE 2)
259240_at	AT3G11590	66.1	53.6	61	74.4	27.9	12.2	53.7	31.4		0.026631	-2.98504	0.0963503	-1.59107			similar to unknown protein [Arabidopsis thaliana] (TAIR:AT5G22310.1); similar to unnamed protein product [Vitis vinifera] (GB:CAO15858.1); contains domain Bcr-Abl oncoprotein oligomerization domain (SSF69036)
264633_at	AT1G65660	1406.7	2048.1	164.3	107.3	447.2	296.4	223.2	100.7		0.00467997	-4.64605	0.917732	1.19256		II	SMP1 (swellmap 1); nucleic acid binding
259871_at	AT1G76800	126.5	155.4	426.9	502.4	267.5	251.1	728.6	592.6		0.103128	1.83966	0.0252512	1.42172			nodulin, putative
253137_at	AT4G35500	324.1	260	139	93.9	170.5	147.1	82.8	91.6		0.0101735	-1.83911	0.371483	-1.33544		II	protein kinase family protein
266437_at	AT2G43160	1654.9	1636.1	634.7	273.8	833.5	733.4	594.3	447.6		0.0037543	-2.10033	0.66381	1.14684		II	epsin N-terminal homology (ENTH) domain-containing protein
258072_at	AT3G26090	677.3	634.2	407.3	210	379.5	333.2	206.3	188.3		0.0151999	-1.84019	0.204501	-1.56437		II	RGS1 (REGULATOR OF G-PROTEIN SIGNALING 1)
267179_at	AT2G37550	385.7	500.9	237.1	185.6	134.6	147.3	270.7	247.5		0.00268064	-3.14509	0.353977	1.22593		II	ASP1 (PDE1 SUPPRESSOR 1); DNA binding
245280_at	AT4G16845	599.4	665.1	374	241	378.5	395.2	263.1	194.8		0.0133903	-1.63435	0.247363	-1.34309		II	VRN2 (REDUCED VERNALIZATION RESPONSE 2); transcription factor
259844_at	AT1G73560	29.9	38.7	7.9	3.3	5.8	7.7	9.7	13.7		0.00200646	-5.08148	0.187726	2.08929		II	protease inhibitor/seed storage/lipid transfer protein (LTP) family protein
248841_at	AT5G46740	53.9	60.6	3.8	11.6	18.6	5.6	17.5	4.1		0.00390274	-4.7314	0.701883	1.4026		II	UBP21 (UBIQUITIN-SPECIFIC PROTEASE 21); ubiquitin-specific protease
259596_at	AT1G28130	708.7	519.4	111	30.4	95.7	61.7	188.8	63.4		0.00339576	-7.80241	0.554675	1.78359		II	GH3.17; indole-3-acetic acid amido synthetase
257376_at	AT2G32350	46.8	53	8	3.4	5.1	2	22.2	4.4		0.00262223	-14.0563	0.335396	2.33333		II	similar to ubiquitin family protein [Arabidopsis thaliana] (TAIR:AT4G05230.1); similar to unnamed protein product [Vitis vinifera] (GB:CAO24150.1); contains InterPro domain Ubiquitin; (InterPro:IPR000626)
267453_at	AT2G33880	29.1	8.9	13.9	21.8	24.9	53.4	66.8	70.6		0.188714	2.06053	0.016219	3.84874			WOX9 (STIMPY); transcription factor
258979_at	AT3G09440	10784.9	12477	3173.6	580.4	5733.2	3648	1607.4	1246.8		0.00636587	-2.47963	0.751454	-1.31525		II	heat shock cognate 70 kDa protein 3 (HSC70-3) (HSP70-3)
262681_at	AT1G75890	2.5	3.9	16.1	36.4	30	13.7	58.4	71.2		0.143511	6.82813	0.0198762	2.46857		I	family II extracellular lipase 2 (EXL2)
261495_at	AT1G28410	111.7	165.5	243.3	267.9	216.7	237	317.2	288.5		0.0222132	1.63672	0.124079	1.18486		I	similar to myosin heavy chain-related [Arabidopsis thaliana] (TAIR:AT4G31340.2); similar to myosin heavy chain-related [Arabidopsis thaliana] (TAIR:AT4G31340.1); similar to hypothetical protein [Vitis vinifera] (GB:CAN60307.1); contains InterPro domain Prefoldin (InterPro:IPR009053)
247117_at	AT5G65940	380.7	445.7	471.2	688.6	791.1	713.1	738.3	700.3		0.0168777	1.82018	0.179906	1.24039			CHY1 (BETA-HYDROXYISOBUTYRYL-COA HYDROLASE 1); 3-hydroxyisobutyryl-CoA hydrolase
246862_at	AT5G25760	1648.8	1477.5	1804.1	2419.1	3004.3	2875.7	1977.2	2105.9		0.00421581	1.88082	0.780209	-1.03431			PEX4 (PEROXIN4); ubiquitin-protein ligase
264570_at	AT1G05350	249.3	277.7	197	149	113.2	180.6	122.7	105.6		0.0208393	-1.79374	0.135246	-1.51555			thiF family protein
248305_at	AT5G52560	597.7	545.2	534.5	406.3	365	350.3	398.2	300.6		0.0236896	-1.59779	0.114536	-1.34631			ATUSP (ARABIDOPSIS THALIANA UDP-SUGAR PYROPHOSPHORYLASE); UTP-monosaccharide-1-phosphate uridylyltransferase/ UTP:arabinose-1-phosphate uridylyltransferase/ UTP:galactose-1-phosphate uridylyltransferase/ UTP:glucose-1-phosphate uridylyltransferase/ UTP:xy
251629_at	AT3G57410	1277.3	1537.5	183.3	118.5	728.5	528.6	292.9	212.3		0.00305528	-2.23912	0.45013	1.67396		II	VLN3 (VILLIN 3); actin binding
256793_at	AT3G22160	2594.5	2580.8	1032.3	449.1	1687.6	1653.7	396.2	546.3		0.0126554	-1.54889	0.275124	-1.57178			VQ motif-containing protein
266234_at	AT2G02350	230.5	240	99.7	47.2	101.6	80	102.9	106.2		0.00209338	-2.59086	0.201773	1.42342		II	SKIP3 (SKP1 INTERACTING PARTNER 3); carbohydrate binding
251675_at	AT3G57300	1313.8	928.1	71.5	107.1	353.4	315.9	123.7	92.4		0.00469191	-3.34962	0.89851	1.20997		II	transcriptional activator, putative
253522_at	AT4G31290	3349.6	3883	1165.5	1682.1	6192.6	5155.5	2104.8	1790.5		0.011418	1.56902	0.322442	1.36792			ChaC-like family protein
254158_at	AT4G24380	5336.5	5268.1	861.2	943.7	1469	3105	704.9	687.9		0.00650888	-2.31845	0.740203	-1.29588		II	hydrolase, acting on ester bonds
248162_at	AT5G54500	27333.8	23210.4	3966.5	2599.1	16736	16512.8	3163.2	3545.1		0.00498772	-1.52018	0.965354	1.02173			FQR1 (FLAVODOXIN-LIKE QUINONE REDUCTASE 1)
264746_at	AT1G62300	3547	2801.2	589.8	325.2	1449.1	1680.4	488.1	378.8		0.00542272	-2.0285	0.938742	-1.05549		II	WRKY6 (WRKY DNA-binding protein 6); transcription factor
255600_s_at	AT4G01020;AT5G10370	216.3	173.6	76.2	76.5	85.6	80	98.1	64.6		0.00435692	-2.35447	0.808278	1.06549		II	[AT4G01020, helicase domain-containing protein / IBR domain-containing protein / zinc finger protein-related];[AT5G10370, helicase domain-containing protein / IBR domain-containing protein / zinc finger protein-related]
267308_at	AT2G30200	154.5	154.2	729.2	810.7	329.1	327	757.3	803.9		0.00637579	2.12536	0.76444	1.01383		I	[acyl-carrier-protein] S-malonyltransferase/ binding / catalytic/ transferase
254734_at	AT4G13780	1456.5	1275.5	304.6	227.4	715.2	443	408.2	371.6		0.00274999	-2.35883	0.358216	1.46579		II	methionine--tRNA ligase, putative / methionyl-tRNA synthetase, putative / MetRS, putative
251089_at	AT5G01390	343.3	266	394.6	466.4	638.6	512	483.7	482.7		0.00969689	1.8884	0.416892	1.12242			DNAJ heat shock protein, putative
264792_at	AT1G08620	427.1	609.8	73.4	80.2	109.4	127.2	125.9	100.1		0.00365066	-4.3825	0.610349	1.47135		II	transcription factor jumonji (jmj) family protein / zinc finger (C5HC2 type) family protein
261064_at	AT1G07510	450.8	493.1	255	115.3	185.5	115.9	198.6	142.3		0.00606032	-3.13172	0.820087	-1.08624		II	FTSH10 (FtsH protease 10); ATPase
261934_at	AT1G22400	10918.3	10422.3	1915.2	439.8	6831.7	7954.4	712.9	663.7		0.0084717	-1.44329	0.510949	-1.71074			ATUGT85A1/UGT85A1 (UDP-GLUCOSYL TRANSFERASE 85A1); UDP-glycosyltransferase/ glucuronosyltransferase/ transferase, transferring glycosyl groups / transferase, transferring hexosyl groups
251015_at	AT5G02480	561.9	495.2	572.2	468.8	960.4	705	773.8	770		0.0386202	1.57544	0.0661994	1.483			similar to SLT1 (SODIUM- AND LITHIUM-TOLERANT 1) [Arabidopsis thaliana] (TAIR:AT2G37570.1); similar to unnamed protein product [Vitis vinifera] (GB:CAO15631.1); contains InterPro domain HSP20-like chaperone (InterPro:IPR008978); contains InterPro domain Heat shock protein Hsp20 (InterPro:IPR002068)
254993_at	AT4G10730	117.1	157	14.3	38.4	63.9	50.3	13.4	7.7		0.00984185	-2.40018	0.412395	-2.49763		II	kinase
266114_at	no_match	109.3	114	47.7	72.7	33.9	39.7	71.2	40.2		0.00640555	-3.03397	0.769125	-1.08079		II	no_match
262232_at	AT1G68600	356.8	267.5	298.5	428.9	116.7	105.4	265	227.2		0.0250825	-2.8109	0.1107	-1.47785			similar to unknown protein [Arabidopsis thaliana] (TAIR:AT1G25480.1); similar to unknown protein [Arabidopsis thaliana] (TAIR:AT2G17470.1); similar to unnamed protein product [Vitis vinifera] (GB:CAO42118.1); contains InterPro domain Protein of unknown function UPF0005 (InterPro:IPR006214)
257854_at	AT3G12980	371.7	489.4	100.2	71	154.1	103.5	136.3	81.8		0.00388342	-3.34278	0.665295	1.27395		II	ATHPCAT4/HAC5 (HISTONE ACETYLTRANSFERASE OF THE CBP FAMILY 5); H3/H4 histone acetyltransferase/ histone acetyltransferase
256958_at	AT3G13430	2731.1	2183.1	495.3	432.1	1157.3	1456.1	427.7	266.7		0.00736588	-1.88039	0.637705	-1.33554		II	zinc finger (C3HC4-type RING finger) family protein
265207_at	AT2G36680	567.2	652.4	478.6	407.9	780	860.4	532.1	491.7		0.0140169	1.34503	0.245141	1.15488			similar to unknown protein [Arabidopsis thaliana] (TAIR:AT3G53120.1); similar to unnamed protein product [Vitis vinifera] (GB:CAO62968.1); contains InterPro domain Modifier of rudimentary, Modr (InterPro:IPR009851)
266052_at	AT2G40740	997.2	700.1	77.7	65	173.6	291.8	71.8	47.4		0.00558544	-3.64697	0.922507	-1.19715		II	WRKY55 (WRKY DNA-binding protein 55); transcription factor
251259_at	AT3G62260	1583.7	1453.6	463.2	224.1	841.9	1014.5	324	262.2		0.00703763	-1.63612	0.685562	-1.17247		II	protein phosphatase 2C, putative / PP2C, putative
255345_at	AT4G04460	77.8	93.3	66.9	94	19.4	54.4	40.4	30.8		0.0452704	-2.31843	0.0569922	-2.25983			aspartyl protease family protein
246583_at	AT5G14720	220	271	51.6	5.1	90.4	46.7	44.9	46.7		0.0035987	-3.58133	0.578393	1.61552		II	protein kinase family protein
265581_at	AT2G20050	512	644.6	213.4	217.8	324.3	247	208.3	208.8		0.00572768	-2.02451	0.902944	-1.0338		II	protein serine/threonine phosphatase
257897_at	AT3G18030	645.9	649.7	512	598.7	935.4	995.6	479.5	588.8		0.00409817	1.49043	0.713335	-1.03969			ATHAL3A (Arabidopsis thaliana Hal3-like protein A)
262779_at	AT1G13070	8.6	5.5	9.4	12.6	36.9	2.2	67	66.5		0.369422	2.77305	0.0107666	6.06818		I	putative cytochrome P450
263000_at	AT1G54350	232.8	214.6	526.3	553.2	251.9	171.9	827.4	744		0.79477	-1.05569	0.00440849	1.45567			ABC transporter family protein
264152_at	AT1G02140	2850.5	2414.8	4496.4	5116.4	4826.6	4775.5	4183.7	4720.6		0.00273991	1.82366	0.341999	-1.07957		I	HAP1/MAGO/MEE63 (MATERNAL EFFECT EMBRYO ARREST 63); protein binding
254085_at	AT4G24960	242.8	143.4	3750.8	3353	416.6	411.9	2482.2	2170.2		0.291532	2.14526	0.00254179	-1.52691			ATHVA22D (Arabidopsis thaliana HVA22 homologue D)
264680_at	AT1G65510	929.2	1532.5	832.3	501.7	2762.3	2561.1	658.8	613.6		0.00488039	2.16249	0.909303	-1.04841			similar to unknown protein [Arabidopsis thaliana] (TAIR:AT1G65490.1)
246062_at	AT5G19330	1669	1801.9	489.4	354.3	1192.9	982.6	533.5	426.4		0.00376011	-1.59545	0.616013	1.13773			armadillo/beta-catenin repeat family protein / BTB/POZ domain-containing protein
261878_at	AT1G50560	13.2	18.3	7.5	17.3	26.1	13.9	41.3	39.5		0.508024	1.26984	0.00875456	3.25806		I	CYP705A25 (cytochrome P450, family 705, subfamily A, polypeptide 25); oxygen binding
260173_at	AT1G71930	8.6	10.5	35.4	39.7	1.8	6.8	57.4	63.2		0.173762	-2.22093	0.00201267	1.60586		I	VND7 (VASCULAR RELATED NAC-DOMAIN PROTEIN 7); transcription factor
258211_at	AT3G17890	45	52.1	78	127.1	122.3	132.9	149.7	212.9		0.0509069	2.62822	0.0514573	1.76792			unknown protein
261616_at	AT1G33060	397.8	357.9	197.5	173.4	240.8	115.8	133.8	103.4		0.0145534	-2.11918	0.239169	-1.56366		II	ANAC014; transcription factor
264446_at	AT1G27310	1365.9	1377.7	1815.7	1703.3	2138.8	1996.3	1652.3	1472.1		0.00154111	1.50718	0.0947844	-1.1263			NTF2A (NUCLEAR TRANSPORT FACTOR 2A); Ran GTPase binding / protein transporter
256576_at	AT3G28210	5901.6	4826	160.1	85.6	1521.6	2764	120.3	161		0.0052023	-2.50317	0.977057	1.14489		II	PMZ; zinc ion binding
261956_at	AT1G64590	62	37.8	44.2	63.2	48.1	46.5	117.2	136.1		0.848707	-1.05497	0.00465613	2.35847		I	short-chain dehydrogenase/reductase (SDR) family protein
252743_at	AT3G43300	574.1	575.3	146.1	111.5	331.3	200	179.3	120.7		0.00410202	-2.16337	0.705898	1.1646		II	ATMIN7 (ARABIDOPSIS THALIANA HOPM INTERACTOR 7); guanyl-nucleotide exchange factor/ protein binding
254878_at	AT4G11660	374.6	534.3	247.1	196.4	782.9	952.1	312.9	256.6		0.00881063	1.9089	0.506813	1.2841			AT-HSFB2B (Arabidopsis thaliana heat shock transcription factor B2B); transcription factor
247240_at	AT5G64660	1661	1459	201.9	176.8	484.4	880.7	185.8	211.6		0.00511912	-2.28555	0.955587	1.04938		II	U-box domain-containing protein
265477_at	AT2G46480	7.3	17.9	0.9	7.3	5.3	9.8	38.8	34		0.36596	-1.66887	0.00286465	8.87805		I	GAUT2/LGT2 (Galacturonosyltransferase 2); polygalacturonate 4-alpha-galacturonosyltransferase/ transferase, transferring glycosyl groups
252214_at	AT3G50260	3037.1	2865.3	1352.9	825.4	1479.8	2138	601.6	485.3		0.0204828	-1.63149	0.150227	-2.00414		II	ATERF#011/CEJ1 (COOPERATIVELY REGULATED BY ETHYLENE AND JASMONATE 1); DNA binding / transcription factor
245613_at	no_match	421.3	325	107.1	36.8	155.8	142.1	63.2	62.8		0.00615436	-2.5052	0.843254	-1.14206		II	no_match
251558_at	AT3G57810	371.6	447.5	421.5	585.5	833	960.9	438.3	539.8		0.00480207	2.19009	0.874874	-1.02955			OTU-like cysteine protease family protein
264568_at	AT1G05150	339.6	375.7	192.8	161.8	167	170.2	254.6	201.7		0.0016845	-2.12129	0.113583	1.2868		II	calcium-binding EF hand family protein
257594_at	AT3G24740	619	538.7	322.5	291.1	480.4	490.2	229.3	234.2		0.0382382	-1.19277	0.0710297	-1.32384			similar to zinc ion binding [Arabidopsis thaliana] (TAIR:AT3G25910.1); similar to unnamed protein product [Vitis vinifera] (GB:CAO63812.1); contains InterPro domain Protein of unknown function DUF1644 (InterPro:IPR012866)
254207_at	AT4G24060	293.1	272.2	466.1	487.4	363.7	320.4	318.8	305		0.0365659	1.21015	0.00101531	-1.52853			Dof-type zinc finger domain-containing protein
249952_at	AT5G18950	136.3	124.5	107.7	114.9	106.3	120.6	90.9	87.1		0.0770179	-1.14941	0.0357001	-1.25056			pentatricopeptide (PPR) repeat-containing protein
264063_at	AT2G27900	413.3	329.2	235.6	161.2	184.6	171.4	178.3	133.2		0.0109018	-2.08567	0.377764	-1.27384		II	similar to predicted protein [Physcomitrella patens subsp. patens] (GB:EDQ50820.1); similar to unnamed protein product [Vitis vinifera] (GB:CAO16731.1); similar to hypothetical protein [Ipomoea trifida] (GB:AAS79598.1); contains domain PTHR13258 (PTHR13258)
258970_at	AT3G10410	1370.3	1256.4	476.9	429.4	1079.4	1054.8	410.1	461.7		0.00688058	-1.23077	0.737923	-1.03957			SCPL49 (serine carboxypeptidase-like 49); serine carboxypeptidase
259243_at	AT3G07565	611.5	589.9	597.8	687.8	925.3	1036.8	589	736.2		0.0064798	1.63318	0.799713	1.0308			DNA binding
250626_at	no_match	885.6	663.9	266.8	231.6	296.6	227.6	317.2	216.2		0.00476619	-2.95593	0.855907	1.07022		II	no_match
254897_at	AT4G11470	122.6	127.4	85	43.4	50.5	35.2	60.9	38.4		0.00964163	-2.91715	0.456199	-1.29305		II	protein kinase family protein
261622_at	AT1G01970	300.2	264.9	521.6	468.1	214	238.2	365.8	265		0.260355	-1.24967	0.0140943	-1.56896			pentatricopeptide (PPR) repeat-containing protein
250602_s_at	AT5G07940;AT5G07980	268.4	264.4	89.8	66.7	119.1	77.8	100	143.4		0.00179346	-2.70594	0.128706	1.55527		II	[AT5G07940, similar to dentin sialophosphoprotein-related [Arabidopsis thaliana] (TAIR:AT5G07970.1); similar to dentin sialophosphoprotein-related [Arabidopsis thaliana] (TAIR:AT5G07980.1); similar to unnamed protein product [Vitis vinifera] (GB:CAO64452.1)];[AT5G07980, dentin sialophosphoprotein-related]
257468_at	AT1G47470	34.8	51.1	2.5	5.2	1.4	11.4	1.4	4		0.00606645	-6.71094	0.875534	-1.42593		II	similar to unknown protein [Arabidopsis thaliana] (TAIR:AT1G45190.1); contains InterPro domain Protein of unknown function DUF784, Arabidopsis thaliana (InterPro:IPR008502)
263870_at	AT2G22010	680	671.5	241.6	137.3	406.7	364.1	227.6	115.1		0.00674131	-1.75337	0.764222	-1.10563		II	zinc finger (C3HC4-type RING finger) family protein
264643_at	AT1G08990	45.9	28.3	1.9	6.6	2.6	3.4	2.4	3.6		0.0061784	-12.3667	0.856014	-1.41667		II	PGSIP5 (PLANT GLYCOGENIN-LIKE STARCH INITIATION PROTEIN 5); transferase, transferring glycosyl groups
257474_at	AT1G80850	13.5	34.3	302.2	306.3	8.9	4.6	263.8	232.8		0.268715	-3.54074	0.0138469	-1.22533			methyladenine glycosylase family protein
251390_at	AT3G60860	590.2	733.7	285.9	105.1	225.1	167.6	216.8	148.6		0.0059989	-3.37128	0.890762	-1.07006		II	guanine nucleotide exchange family protein
245317_at	AT4G15610	21904.1	20737.6	2124	823	17486.2	18154.2	883.9	1477.6		0.00725724	-1.19644	0.694794	-1.24794			integral membrane family protein
266742_at	AT2G03050	146.1	94.8	311.1	406.2	290.4	287.5	406.6	481.1		0.0221532	2.39892	0.140307	1.23756		I	mitochondrial transcription termination factor-related / mTERF-related
247553_at	AT5G60910	141.8	105	152.2	266.5	224.8	268.9	339.5	328.4		0.0530213	2.00041	0.0516549	1.59518			AGL8 (AGAMOUS-LIKE 8); transcription factor
256379_at	AT1G66840	25.1	17.4	61.5	67	66.3	35	142.6	108.8		0.151757	2.38353	0.0209125	1.95642		I	Identical to Protein PLASTID MOVEMENT IMPAIRED 2 (PMI2) [Arabidopsis Thaliana] (GB:Q9C9N6); similar to PMI15 (plastid movement impaired 15) [Arabidopsis thaliana] (TAIR:AT5G38150.1); similar to hypothetical protein [Vitis vinifera] (GB:CAN79831.1); contains InterPro domain Protein of unknown function DUF827, plant (InterPro:IPR008545)
261645_at	AT1G27790	18.4	27	0.8	0.1	6.8	4.6	0.2	0.3		0.00569393	-3.98246	0.952397	-1.8		II	transposable element gene
248103_at	AT5G55160	3903.6	3801.4	4245	5687.4	6941.1	7495.2	4490.4	4950.9		0.00414846	1.87363	0.68942	-1.05202			SUM2 (SMALL UBIQUITIN-LIKE MODIFIER 2)
257687_at	AT3G12800	1705.8	1863.1	1906.4	1759.5	2393.3	2424.9	2151.4	1814.4		0.0116485	1.35005	0.349972	1.08181			short-chain dehydrogenase/reductase (SDR) family protein
245278_at	AT4G17730	1447.6	1568.5	1258.1	1797.8	3244.7	2744	1433.3	1603.6		0.00535076	1.98558	0.973672	-1.00626			SYP23 (syntaxin 23); SNAP receptor
256526_at	AT1G66090	4086.8	4251.9	454.6	163.6	1395.9	2532.3	271.8	167.4		0.00631893	-2.12278	0.84184	-1.40756		II	disease resistance protein (TIR-NBS class), putative
250900_at	AT5G03470	878.3	859.2	567.4	735.3	1435.4	1198.3	870.6	750.6		0.0158036	1.5158	0.22586	1.24449			ATB' ALPHA (PP2A, B' subunit, alpha isoform); protein phosphatase type 2A regulator
267336_at	AT2G19310	1821.1	3543.8	1961.5	2194.6	6830.2	6585.6	1359.4	2112.2		0.0039771	2.50066	0.638963	-1.19717			similar to HSP18.2 (HEAT SHOCK PROTEIN 18.2) [Arabidopsis thaliana] (TAIR:AT5G59720.1); similar to 18.5 kDa class I heat shock protein (HSP 18.5) (GB:P05478); contains InterPro domain HSP20-like chaperone (InterPro:IPR008978)
262665_at	AT1G14070	97.4	106.8	34	23.5	54.2	10.3	11	8.1		0.0128832	-3.16589	0.304983	-3.01047		II	FUT7 (Fucosyltransferase 7); fucosyltransferase/ transferase, transferring glycosyl groups
253639_at	AT4G30550	5554.6	4919.5	1028.3	1204.7	6589	6581.2	1101.6	1004		0.00461726	1.25741	0.800249	-1.06051			glutamine amidotransferase class-I domain-containing protein
251042_at	AT5G02310	958.8	1043	393.6	246.7	543.7	290.4	262.4	336.8		0.00623192	-2.39995	0.861991	-1.06859		II	PRT6 (PROTEOLYSIS 6); ubiquitin-protein ligase
258313_at	AT3G15970	157	121.7	72.1	43.3	37.8	56.2	58.1	50.3		0.00629507	-2.96489	0.851976	-1.06458		II	Ran-binding protein 1 domain-containing protein / RanBP1 domain-containing protein
255015_at	AT4G09980	53.5	69.9	44	41	15.6	18.2	51	55.9		0.0019602	-3.65089	0.152741	1.25765			EMB1691 (EMBRYO DEFECTIVE 1691); S-adenosylmethionine-dependent methyltransferase
267593_at	AT2G33030	6.2	5.3	2.9	2.7	1.2	12.9	36.9	26.5		0.826124	1.22609	0.00645962	11.3214		I	leucine-rich repeat family protein
249793_at	AT5G23680	122	91.4	138.2	179.7	198.8	278.5	211.1	208.6		0.0170988	2.23664	0.204077	1.32023			sterile alpha motif (SAM) domain-containing protein
260647_at	AT1G08030	211.1	281.5	82.7	80.2	103.8	101.9	93.9	75.5		0.00508739	-2.39475	0.905653	1.0399		II	similar to hypothetical protein OsI_021001 [Oryza sativa (indica cultivar-group)] (GB:EAY99768.1); similar to hypothetical protein OsJ_019377 [Oryza sativa (japonica cultivar-group)] (GB:EAZ35894.1)
258328_at	AT3G16090	215.6	226	132.7	106.4	157.5	114.2	108.2	97.4		0.0104352	-1.62532	0.420566	-1.16294		II	zinc finger (C3HC4-type RING finger) family protein
265344_at	AT2G22660	2849.4	2167.1	426.9	213.4	1069.2	607.2	389.4	293.2		0.00527881	-2.99242	0.947678	1.06606		II	similar to glycine-rich protein [Arabidopsis thaliana] (TAIR:AT4G37900.1); similar to unnamed protein product [Vitis vinifera] (GB:CAO44607.1); similar to unnamed protein product [Vitis vinifera] (GB:CAO17179.1); similar to unnamed protein product [Vitis vinifera] (GB:CAO38708.1); contains InterPro domain Protein of unknown function DUF1399 (InterPro:IPR009836)
252557_at	AT3G45960	5.6	6.4	4.4	8.1	57	24.8	45.7	32.2		0.0482824	6.81667	0.0579719	6.232			ATEXLA3 (ARABIDOPSIS THALIANA EXPANSIN-LIKE A3)
262957_s_at	AT1G54250;AT3G59600	1883.5	1560.8	1301.7	1426.2	2646.9	2805.1	1126.9	1403.7		0.00379854	1.58291	0.584988	-1.07797			[AT1G54250, ATRPABC16.5 (ARABIDOPSIS THALIANA RNA POLYMERASE I, II AND III 16.5 KDA SUBUNIT); DNA-directed RNA polymerase];[AT3G59600, DNA-directed RNA polymerase I, II, and III, putative]
254830_at	AT4G12590	1219.5	1264.6	1695.3	1730.9	1785	1900	1471.3	1672.4		0.00206155	1.48343	0.169471	-1.08986			similar to hypothetical protein [Vitis vinifera] (GB:CAN72892.1); contains InterPro domain Protein of unknown function DUF850, transmembrane eukaryotic (InterPro:IPR008568)
247732_at	AT5G59600	70.3	46.4	29.5	34.7	6.8	21.1	2	20.6		0.0207389	-4.1828	0.157606	-2.84071			pentatricopeptide (PPR) repeat-containing protein
257499_at	AT1G63850	39.9	8.6	140.8	172.4	65.3	58.7	258.3	216.2		0.158051	2.5567	0.0207755	1.51501			PRLI-interacting factor-related
265116_at	AT1G62480	12749	12356.9	2129.5	1620.2	16899.2	20282.6	2378.9	2548.9		0.00774553	1.481	0.654219	1.31419			vacuolar calcium-binding protein-related
264652_at	AT1G08920	3270.5	2987.2	1313.8	1518	1346.9	2214.2	944.3	987.5		0.0151671	-1.75724	0.245472	-1.46589		II	sugar transporter, putative
259437_at	AT1G01540	227.8	172.7	400.6	324.2	318.2	259.6	500.9	480.1		0.0904612	1.4427	0.0325862	1.35348			protein kinase family protein
267030_at	AT2G38440	309.2	252.8	99.4	76.7	118.1	76.6	104.7	134.2		0.00280865	-2.88649	0.325443	1.35662		II	ITB1 (IRREGULAR TRICHOME BRANCH1)
257305_at	AT3G30250	6.3	6.1	58.8	37.8	23.2	38.2	88.9	73.7		0.0817052	4.95161	0.0356529	1.68323		I	transposable element gene
255883_at	AT1G20270	71.1	92.4	80.4	117.3	124.4	132	176.6	247.7		0.189614	1.5682	0.0183023	2.14618		I	oxidoreductase, 2OG-Fe(II) oxygenase family protein
245407_at	AT4G17170	3699.1	4115.9	2769.5	3891.8	6701	6289.6	3088.2	3424.8		0.00503181	1.66226	0.880554	-1.02277			AT-RAB2 (Arabidopsis Rab GTPase homolog B1c); GTP binding
249875_at	AT5G23120	968.9	1326.2	3937	5282.3	2961.4	2689	5565.5	5849.4		0.0304875	2.46194	0.0983531	1.23815		I	HCF136 (High chlorophyll fluorescence 136)
255134_at	AT4G08330	388.8	272.5	692.6	1004	994	789.1	1012.3	1089.2		0.0163162	2.69636	0.22361	1.23865		I	Identical to Uncharacterized protein At4g08330, chloroplast precursor [Arabidopsis Thaliana] (GB:Q9STN5); similar to peptide-methionine-(S)-S-oxide reductase [Arabidopsis thaliana] (TAIR:AT2G17705.1); similar to unknown [Populus trichocarpa] (GB:ABK94339.1)
246976_s_at	AT5G24810	1081.7	963.4	625.6	234.4	281.1	241	413	206.1		0.00941993	-3.91707	0.499899	-1.38911		II	ABC1 family protein
247029_at	AT5G67190	349.7	344	983	946.5	259.5	353.9	812	808.8		0.325533	-1.13091	0.0126008	-1.19046			AP2 domain-containing transcription factor, putative
256524_at	AT1G66200	2924.1	2998.8	5291.2	5170.4	4575.2	3681	5743.8	6052.5		0.0260656	1.39395	0.119729	1.12758			ATGSR2 (Arabidopsis thaliana glutamine synthase clone R2); glutamate-ammonia ligase
265866_at	AT2G01710	998	1039.4	603.8	624	1510.2	1326.1	590.5	720.9		0.00800524	1.39212	0.63469	1.06809			DNAJ heat shock N-terminal domain-containing protein
250357_at	AT5G11730	349.9	382.7	515	482.1	524.5	443	559.2	607.9		0.034751	1.32064	0.0852983	1.17049			similar to unknown protein [Arabidopsis thaliana] (TAIR:AT5G25970.1); similar to hypothetical protein [Vitis vinifera] (GB:CAN70606.1); contains InterPro domain Protein of unknown function DUF266, plant (InterPro:IPR004949)
255283_at	AT4G04620	3314.6	3715.2	918.4	1236	5779.5	7137.1	886.6	941.6		0.00457941	1.83741	0.766553	-1.17843			ATG8B (AUTOPHAGY 8B); microtubule binding
[truncated: 20,748 more rows]
